# Supplementary material for: Structures of dipotassium rubidium citrate monohydrate, K2RbC6H5O7(H2O), and potassium dirubidium citrate monohydrate, KRb2C6H5O7(H2O), from laboratory X-ray powder diffraction data and DFT calculations
Source: Acta Crystallogr E Crystallogr Commun. 2020 Sep 4;76(Pt 10):1566–71. doi: 10.1107/S2056989020011846 (PMC7534251; doi:10.1107/S2056989020011846)
Supplement: Supplementary file 1 [file e-76-01566-sup1.cif]

##############################################################################
#                                                                            #
# This CIF contains the data in a paper accepted for publication in          #
# Acta Crystallographica Section E. It conforms to the requirements of       #
# Notes for Authors for Acta Crystallographica Section E, and has been       #
# peer reviewed under the auspices of the IUCr Commission on Journals.       #
#                                                                            #
# Full details of the Crystallographic Information File format               #
# are given in the paper "The Crystallographic Information File (CIF):       #
# a New Standard Archive File for Crystallography" by S. R. Hall, F. H.      #
# Allen and I. D. Brown [Acta Cryst. (1991), A47, 655-685].                  #
#                                                                            #
# The current version of the core CIF dictionary is obtainable from          #
# ftp://ftp.iucr.org/pub/cif_core.dic.                                       #
#                                                                            #
# Software is freely available for graphical display of the structure(s)     #
# in this CIF. For information consult the CIF software page                 #
# http://www.iucr.org/resources/cif/software.                                #
#                                                                            #
# This file may be used for bona fide research purposes within the           #
# scientific community so long as proper attribution is given to the journal # 
# article from which it was obtained.                                        #
#                                                                            #
##############################################################################
data_I
_audit_creation_method     "created in GSAS-II"
_journal_data_validation_number     ?
_journal_date_recd_electronic     2020-05-18
_journal_date_accepted     2020-08-27
_journal_name_full     'Acta Crystallographica, Section E'
_journal_year     2020
_journal_volume     76
_journal_issue     10
_journal_page_first     1566
_journal_page_last     1571
_journal_paper_category     GM
_journal_paper_doi     10.1107/S2056989020011846
_journal_coeditor_code     HB7917
_publ_contact_author_name
;
James A. Kaduk
;
_publ_contact_author_address
;
Department of Chemistry,
North Central College,
131 S. Loomis
St., Naperville IL
60540 USA
;
_publ_contact_author_email     'kaduk@polycrystallography.com'
_publ_contact_author_fax     ?
_publ_contact_author_phone     '1-630-605-0274'
_publ_section_title
;
Structures of dipotassium rubidium citrate monohydrate,
K~2~RbC~6~H~5~O~7~(H~2~O), and potassium dirubidium citrate monohydrate,
KRb~2~C~6~H~5~O~7~(H~2~O), from laboratory X-ray powder diffraction data and
DFT calculations
;
_publ_section_title_footnote     .
loop_
    _publ_author_name
    _publ_author_footnote
    _publ_author_address
    'Cigler, Andrew J.' .
;
Department of Chemistry,
North Central College,
131 S. Loomis
St., Naperville IL
60540
USA
;
    'Kaduk, James A.' .
;
Department of Chemistry,
North Central College,
131 S. Loomis
St., Naperville IL
60540
USA
;
_publ_section_synopsis
;
The crystal structures of the isostructural mixed-cation compounds dipotassium
rubidium citrate monohydrate and potassium dirubidium citrate monohydrate have
been solved and refined using laboratory X-ray powder diffraction data and
optimized using density functional techniques.
;
_pd_block_id     2020-04-09T10:08|acig036|KadukJamesA.|NCCPAN
_chemical_name_systematic
;
Dipotassium rubidium citrate monohydrate
;
_chemical_name_common     'Dipotassium rubidium citrate monohydrate'
_chemical_formula_moiety     '2(K +), Rb +, C6 H5 O7 3-, H2 O'
_chemical_formula_sum     "C6 H7 K2.108 O8 Rb0.892"
_chemical_formula_structural     ?
_chemical_formula_analytical     ?
_chemical_formula_iupac     '2K +, Rb +, C6 H5 O7 3-, H2 O'
_chemical_formula_weight     365.78
_chemical_melting_point     ?
_chemical_compound_source     ?
_symmetry_cell_setting     monoclinic
_symmetry_space_group_name_H-M     "P 21/n"
_symmetry_space_group_name_Hall     '-P 2yn'
loop_
    _space_group_symop_id
    _space_group_symop_operation_xyz
    1 x,y,z
    2 1/2-x,1/2+y,1/2-z
    3 -x,-y,-z
    4 1/2+x,1/2-y,1/2+z
_cell_length_a     7.2407(10)
_cell_length_b     11.8145(3)
_cell_length_c     13.062(2)
_cell_angle_alpha     90
_cell_angle_beta     98.334(7)
_cell_angle_gamma     90
_cell_volume     1105.56(9)
_cell_formula_units_Z     4
_cell_measurement_temperature     300
_cell_special_details     ?
_exptl_crystal_density_diffrn     2.1976
_exptl_crystal_density_meas     ?
_exptl_crystal_density_method     ?
_exptl_crystal_F_000     ?
_pd_char_colour     white
_pd_char_particle_morphology     ?
_exptl_special_details     ?
_diffrn_ambient_temperature     300
_diffrn_source     'sealed X-ray tube'
_diffrn_radiation_type     K\a~1,2~
loop_
    _diffrn_radiation_wavelength
    0.70932
    0.71361
_diffrn_radiation_monochromator     ?
_diffrn_measurement_device_type     'PANalytical Empyrean'
_diffrn_detector     'Si strip'
_pd_instr_dist_src/mono     ?
_pd_instr_dist_mono/spec     ?
_pd_instr_dist_src/spec     240
_pd_instr_dist_spec/anal     ?
_pd_instr_dist_anal/detc     ?
_pd_instr_dist_spec/detc     240
_pd_instr_location     '107 WSC North Central College'
_diffrn_radiation_probe     x-ray
loop_
    _refln_index_h
    _refln_index_k
    _refln_index_l
    _refln_F_squared_meas
    _refln_F_squared_calc
    _refln_phase_calc
    _refln_d_spacing
    _gsas_i100_meas
    0 1 1 96.9712 58.9851  0.0 8.71994 1.59
    1 0 -1 10415.3498 10190.4650 180.0 6.69053 27.81
    0 0 2 12.3098 17.5481 0.0 6.46188 0.05
    1 1 0 28.0542 22.4249  0.0 6.12591 0.18
    1 0 1 35.8045 38.1692 -180.0 5.91299 0.13
    0 2 0 2786.6279 2965.9967  0.0 5.90725 10.58
    1 1 -1 1034.1103 1048.7475 -180.0 5.82183 5.02
    0 1 2 786.4595 899.1585 0.0 5.66930 5.37
    0 2 1 209.2784 312.5294 0.0 5.37261 1.31
    1 1 1 57.8814 57.6134  0.0 5.28771 0.35
    1 1 -2 28.0735 10.5019 180.0 4.74928 0.09
    1 2 0 728.5521 577.1507 -180.0 4.55770 2.88
    1 2 -1 1439.1696 1279.7293  0.0 4.42822 4.91
    0 2 2 323.7063 286.6051  0.0 4.35997 1.31
    1 1 2 485.5592 484.7583  0.0 4.19377 2.02
    1 2 1 5085.6968 5046.3740  0.0 4.17908 19.04
    0 1 3 8.8655 7.8326 -180.0 4.04726 0.03
    1 0 -3 4546.0185 4479.0093 0.0 3.95360 5.03
    1 2 -2 15048.2529 15135.2541 -180.0 3.89759 37.85
    0 3 1 1500.9651 1510.9887  0.0 3.76714 4.58
    1 1 -3 5778.9217 5646.4722  0.0 3.74924 12.11
    2 0 0 338.0283 331.4685  0.0 3.58210 0.33
    1 2 2 6536.4321 6530.9336 0.0 3.57255 19.18
    0 2 3 4025.9928 3996.6462 0.0 3.48068 10.29
    1 0 3 7039.3478 6996.7680  0.0 3.47607 10.29
    1 3 0 186.8636 185.5310 180.0 3.45112 0.45
    2 1 -1 6433.2948 6514.5150 -180.0 3.43354 10.28
    2 1 0 1205.2451 1218.0748  0.0 3.42800 2.22
    1 3 -1 192.0268 188.7273 180.0 3.39387 0.42
    0 3 2 390.3362 367.9078 0.0 3.36285 0.94
    2 0 -2 47484.0320 45529.7499 180.0 3.34527 31.59
    1 1 3 36.0217 34.8674 0.0 3.33473 0.10
    1 2 -3 5494.4088 5656.2038 180.0 3.28563 9.73
    1 3 1 2004.0078 2056.9666 -180.0 3.27773 4.60
    0 0 4 66160.0905 65137.8589 180.0 3.23094 71.89
    2 1 -2 223.8313 222.7705 180.0 3.21872 0.29
    2 1 1 1874.8656 1977.9672 -180.0 3.20509 3.58
    1 3 -2 232.9780 235.6857 0.0 3.13653 0.42
    0 1 4 3230.7391 3071.3526  0.0 3.11650 6.54
    2 2 -1 1788.6724 1673.4317 -180.0 3.06691 2.55
    2 2 0 6450.1985 6058.6516 180.0 3.06296 10.18
    1 1 -4 4358.9467 4304.4103 -180.0 3.01622 6.22
    1 2 3 644.5186 609.9845  0.0 2.99588 1.35
    1 3 2 466.1889 456.1816 -180.0 2.95952 0.91
    2 0 2 25817.2162 25272.5521  0.0 2.95649 23.82
    0 4 0 7201.9626 7222.1567 -180.0 2.95362 6.72
    2 2 -2 22703.5050 22175.4545 180.0 2.91091 27.29
    0 3 3 1918.0826 1877.9988 180.0 2.90665 3.42
    2 2 1 12740.1830 12559.8954 -180.0 2.90082 20.41
    2 1 -3 2269.5655 2273.1597 0.0 2.88438 2.37
    0 4 1 56496.9776 57138.2237  0.0 2.87938 100.00
    2 1 2 12675.1362 12687.6941  0.0 2.86806 22.00
    0 2 4 7926.5397 7600.2737 180.0 2.83465 13.29
    1 3 -3 50.7780 42.4189 0.0 2.79014 0.07
    1 2 -4 437.9519 401.8391 180.0 2.75856 0.55
    1 4 0 11364.8973 11578.6459 180.0 2.73066 17.31
    1 1 4 518.3524 522.6123 -180.0 2.72200 0.91
    1 4 -1 6360.7253 6370.2987 0.0 2.70204 9.18
    0 4 2 267.4009 264.3384  0.0 2.68630 0.41
    2 2 -3 30340.2731 28990.7684 0.0 2.65662 29.65
    2 3 -1 106.4311 101.7132 0.0 2.65244 0.12
    2 3 0 512.7489 492.2288 -180.0 2.64989 0.64
    2 2 2 1337.0498 1291.1745  0.0 2.64385 1.97
    1 4 1 1031.0953 1012.3563  0.0 2.64231 1.53
    1 3 3 9.1779 8.4721 -180.0 2.60609 0.01
    2 0 -4 528.8119 489.3052 180.0 2.59341 0.22
    1 4 -2 8608.9964 8391.3407  0.0 2.56665 10.86
    1 0 -5 2790.8997 2795.4544 0.0 2.55231 1.46
    2 3 -2 173.5124 175.8486  0.0 2.54958 0.18
    2 3 1 3533.6937 3568.6392 0.0 2.54279 4.45
    2 1 -4 1346.5787 1347.3476 0.0 2.53310 1.11
    1 2 4 16236.4082 16163.4215 0.0 2.52814 24.05
    0 1 5 752.0214 743.8750 0.0 2.52503 0.99
    2 1 3 6354.7290 6240.8965 0.0 2.51763 9.12
    0 3 4 172.0248 177.6127 0.0 2.49787 0.22
    1 1 -5 410.5157 421.4122 180.0 2.49476 0.42
    1 4 2 2236.5433 2268.9615 0.0 2.46691 2.98
    1 3 -4 4162.9400 4112.7953 0.0 2.44534 4.36
    0 4 3 40488.1915 40494.4717  0.0 2.43604 50.46
    3 0 -1 39708.2571 39830.9059 -180.0 2.41160 15.44
    2 2 -4 29.4406 27.7025 -180.0 2.37464 0.02
    2 3 -3 30.6490 28.8804 180.0 2.37349 0.03
    0 2 5 81.0029 77.7906 -180.0 2.36799 0.09
    1 4 -3 389.5914 380.6671 -180.0 2.36622 0.41
    2 3 2 1921.1261 1857.8350 180.0 2.36437 2.25
    3 1 -1 4183.9342 4060.0155 0.0 2.36287 3.19
    2 2 3 5414.4294 5228.0234 -180.0 2.36188 6.76
    1 2 -5 3257.7705 3099.7634 180.0 2.34297 3.01
    3 1 0 34.7780 32.6176 0.0 2.34073 0.03
    1 0 5 11662.0823 11173.2555 180.0 2.32611 7.30
    0 5 1 2370.1098 2235.2006 180.0 2.32437 2.71
    3 1 -2 1938.7150 1997.4473 0.0 2.30830 1.31
    3 0 1 10911.6812 11317.6507 180.0 2.28976 4.88
    1 1 5 3818.1158 3874.5936 0.0 2.28229 4.58
    1 3 4 13618.3830 13745.2566  0.0 2.28052 16.06
    2 4 -1 19164.7903 19182.3088 180.0 2.28047 17.68
    2 4 0 3017.4670 3021.3784 -180.0 2.27885 2.92
    1 4 3 1426.3049 1516.6785 -180.0 2.25081 1.60
    3 1 1 8673.4379 9168.4681 180.0 2.24793 7.54
    1 5 0 1274.2593 1327.0318 -180.0 2.24400 1.32
    2 0 4 276.3313 287.3942 180.0 2.24295 0.16
    3 2 -1 1552.5272 1620.3652 180.0 2.23271 1.12
    3 0 -3 3712.3812 3849.9233 0.0 2.23018 1.09
    1 5 -1 1295.0851 1324.9852 180.0 2.22803 1.29
    0 5 2 1220.4175 1241.8347 -180.0 2.21918 1.26
    2 1 -5 3689.8904 3721.9471 0.0 2.21692 2.43
    2 4 -2 66.4457 66.9043 0.0 2.21411 0.06
    3 2 0 3214.8799 3233.5063 -180.0 2.21400 2.50
    2 4 1 2385.1884 2366.5995 -180.0 2.20965 2.30
    2 1 4 1309.2806 1296.6577 180.0 2.20359 1.48
    1 5 1 287.0375 287.3859  0.0 2.19419 0.29
    3 1 -3 4696.4970 4716.0432  0.0 2.19147 2.75
    3 2 -2 198.5586 201.9098 -180.0 2.18650 0.13
    0 4 4 3065.7109 3129.4189 0.0 2.17999 3.03
    2 3 -4 425.7704 430.2315  0.0 2.16594 0.30
    1 2 5 12572.9562 12716.0472 180.0 2.16435 13.40
    0 3 5 3933.6978 3958.8386 180.0 2.16089 3.78
    2 3 3 6103.2864 6209.8599 -180.0 2.15625 6.25
    0 0 6 31.8667 32.7314 0.0 2.15396 0.02
    1 5 -2 19.6603 20.8803 180.0 2.15028 0.02
    1 4 -4 4970.7036 5451.2197  0.0 2.14480 4.17
    1 3 -5 738.1028 808.8333  0.0 2.14183 0.59
    3 2 1 87.1956 97.0788  0.0 2.13498 0.07
    0 1 6 1947.1608 2017.6763 180.0 2.11903 1.78
    1 1 -6 16.7924 17.1382 -180.0 2.11571 0.01
    2 2 -5 13385.9780 13410.4772 0.0 2.10836 8.39
    3 1 2 6384.5828 6379.2543 -180.0 2.10702 5.42
    2 2 4 6490.7767 6520.1720  0.0 2.09689 6.55
    2 4 -3 7591.3678 7639.5343 0.0 2.09583 5.50
    1 5 2 277.3600 280.9599 -180.0 2.09061 0.26
    2 4 2 136.3942 138.4482 -180.0 2.08954 0.12
    3 2 -3 218.0337 223.4646 180.0 2.08644 0.12
    0 5 3 546.4406 579.6910  0.0 2.07172 0.49
    3 3 -1 2368.1156 2346.0028 0.0 2.05662 1.54
    3 3 0 2733.0455 2620.9638 180.0 2.04197 1.89
    3 1 -4 295.6621 283.5434 -180.0 2.03810 0.15
    1 4 4 13551.0293 13125.3389  0.0 2.03099 12.38
    1 5 -3 155.4490 150.9842 180.0 2.02826 0.12
    0 2 6 2439.5925 2432.8750 180.0 2.02363 2.04
    1 2 -6 13238.8501 13365.4582 0.0 2.02074 9.20
    3 3 -2 723.8500 734.2361 -180.0 2.02034 0.43
    3 2 2 3039.2799 3138.6122 -180.0 2.01317 2.37
    1 3 5 674.3964 714.1577 0.0 2.00283 0.61
    3 3 1 103.4334 104.1923 -180.0 1.97949 0.07
    2 0 -6 17491.7791 17635.6647 0.0 1.97680 4.67
    2 5 -1 1837.2708 1843.7729 0.0 1.97348 1.32
    2 5 0 63.0743 63.4130 180.0 1.97242 0.05
    3 0 3 9398.6736 9494.7547  0.0 1.97100 3.78
    0 6 0 1182.7930 1212.1540 -180.0 1.96908 0.48
    2 3 -5 845.3228 863.7684 -180.0 1.95821 0.49
    1 1 6 1535.3223 1558.5855 -180.0 1.95751 1.32
    1 5 3 3298.9710 3348.6286  0.0 1.95416 2.73
    3 2 -4 65.5984 65.5961 180.0 1.95279 0.03
    2 1 -6 2691.7346 2648.1024  0.0 1.94970 1.42
    2 3 4 77.7988 76.2854 180.0 1.94901 0.07
    2 4 -4 1646.6806 1609.4337 0.0 1.94880 1.01
    0 6 1 2894.0641 2787.5757  0.0 1.94662 2.29
    0 4 5 2987.8320 2879.4589 180.0 1.94512 2.32
    3 1 3 903.8143 870.8839 -180.0 1.94413 0.71
    2 4 3 2465.4277 2349.8529  0.0 1.94173 2.01
    3 3 -3 19.0633 18.0579 180.0 1.94061 0.01
    2 1 5 1340.8861 1269.5392 0.0 1.93861 1.17
    1 4 -5 484.1341 446.2881 -180.0 1.93118 0.33
    2 5 -2 5390.7064 4947.1077  0.0 1.92999 3.58
    2 5 1 50.4615 46.2500 180.0 1.92704 0.04
    0 5 4 89.9031 82.7761  0.0 1.90727 0.07
    1 6 0 720.0812 688.6877 180.0 1.89867 0.53
    3 0 -5 9596.5325 9272.7878 0.0 1.89638 2.07
    0 3 6 649.2453 644.2686 -180.0 1.88977 0.47
    1 6 -1 6099.2131 6105.2394 180.0 1.88897 4.37
    1 3 -6 845.8332 844.4284  0.0 1.88741 0.53
    0 6 2 50.3764 51.5794 -180.0 1.88357 0.04
    1 5 -4 0.3561 0.3620 180.0 1.88357 0.00
    1 2 6 4654.7450 4696.1555 -180.0 1.88156 3.67
    3 3 2 157.5516 159.1470 0.0 1.88124 0.11
    2 2 -6 14084.0355 14268.4691  0.0 1.87462 7.11
    3 1 -5 1527.9685 1550.1408 180.0 1.87241 0.65
    3 2 3 7264.1004 7378.6239  0.0 1.86967 5.24
    1 6 1 6865.4983 6973.6782 -180.0 1.86822 4.97
    3 4 -1 946.7565 962.0080 0.0 1.86802 0.54
    2 2 5 4643.7400 4733.2366 0.0 1.86476 3.72
    3 4 0 1311.6886 1358.1000 -180.0 1.85702 0.78
    1 0 -7 6099.5292 6282.1182 0.0 1.85395 1.77
    2 5 -3 210.4958 216.2143 -180.0 1.85014 0.12
    2 5 2 7459.0658 7679.2223 -180.0 1.84581 5.25
    1 6 -2 856.5784 877.9405 180.0 1.84089 0.57
    3 4 -2 25404.7112 26100.1791  0.0 1.84071 13.40
    3 3 -4 4890.0943 5000.9472  0.0 1.83169 2.25
    1 1 -7 7089.7738 7260.5690 180.0 1.83154 4.03
    1 4 5 59.1624 60.4508 180.0 1.82743 0.04
    0 1 7 27.4453 28.3544 -180.0 1.82411 0.02
    3 4 1 1974.1404 2161.1494 0.0 1.80965 1.18
    3 2 -5 77.0295 84.3771 0.0 1.80562 0.03
    1 5 4 424.2676 469.2995 180.0 1.80508 0.30
    1 6 2 93.1392 102.1719  0.0 1.80303 0.06
    4 0 -2 4555.5334 5005.3872 0.0 1.79421 0.93
    2 4 -5 17638.4883 19317.7484  0.0 1.79336 8.99
    4 0 0 31.2870 34.3035 -180.0 1.79105 0.01
    0 6 3 5495.1086 6027.9440  0.0 1.79087 3.63
    4 1 -1 198.9374 218.4987  0.0 1.78925 0.09
    2 4 4 373.9209 409.9817  0.0 1.78628 0.26
    3 4 -3 1473.5555 1594.0004 -180.0 1.77981 0.70
    3 1 4 1.6204 1.7338  0.0 1.77926 0.00
    4 1 -2 86.0981 89.6527 180.0 1.77387 0.03
    1 3 6 1181.9198 1226.4744 0.0 1.77252 0.82
    4 1 0 431.8927 444.4994 0.0 1.77082 0.20
    1 2 -7 5348.3409 5473.7536  0.0 1.76888 2.87
    2 3 -6 536.8963 544.6951 180.0 1.76672 0.25
    3 3 3 4743.0011 4801.4765 -180.0 1.76257 3.02
    1 6 -3 4086.9020 4125.8903 0.0 1.76257 2.45
    0 2 7 1845.4289 1867.3479 -180.0 1.76219 1.15
    2 3 5 3273.0729 3314.8307 -180.0 1.75845 2.29
    2 5 -4 500.9390 499.7961  0.0 1.74664 0.26
    0 5 5 178.7140 175.0340  0.0 1.74399 0.11
    2 5 3 1142.0566 1125.0990  0.0 1.74155 0.74
    0 4 6 11.0448 10.8500 180.0 1.74034 0.01
    1 4 -6 58.5146 57.9178 0.0 1.73850 0.03
    2 0 6 6901.7817 6933.9149 180.0 1.73804 2.40
    1 5 -5 813.6672 825.8139  0.0 1.73392 0.45
    3 4 2 23757.1174 24182.9430 180.0 1.73367 13.86
    4 2 -1 6259.9749 6433.0946 0.0 1.73070 2.66
    2 1 -7 552.6927 575.4833 -180.0 1.72867 0.24
    1 0 7 9880.2749 10302.8321 180.0 1.72833 3.24
    4 1 -3 636.8270 666.4444  0.0 1.72719 0.23
    2 6 -1 840.7563 884.7202 180.0 1.72626 0.47
    2 6 0 6323.6077 6688.4979 0.0 1.72556 3.63
    3 2 4 824.0977 890.2451 0.0 1.72165 0.53
    4 1 1 517.8787 562.4944 -180.0 1.72156 0.25
    2 1 6 837.3965 913.5460 180.0 1.71953 0.57
    4 2 -2 1382.0611 1551.1727  0.0 1.71677 0.54
    4 2 0 1069.9141 1204.5953 180.0 1.71400 0.48
    1 6 3 665.8719 754.9057 -180.0 1.71329 0.41
    3 1 -6 64.9846 72.7196 -180.0 1.71072 0.02
    1 1 7 3041.1924 3405.4270  0.0 1.71013 1.95
    3 3 -5 408.2664 460.6942 -180.0 1.70860 0.16
    2 6 -2 10515.3550 11284.9019 0.0 1.69694 5.55
    2 6 1 4005.8835 4230.1068 180.0 1.69493 2.28
    3 4 -4 616.5626 651.5747 0.0 1.69466 0.26
    3 5 -1 1325.2178 1377.2848  0.0 1.68778 0.64
    0 6 4 917.5780 926.9722 0.0 1.68143 0.53
    3 5 0 2706.7537 2756.6119  0.0 1.67965 1.35
    1 3 -7 53.4538 54.5761  0.0 1.67738 0.03
    2 2 -7 10149.2084 10376.2013 -180.0 1.67569 4.17
    4 2 -3 4059.7959 4137.7380 0.0 1.67434 1.45
    0 7 1 845.4741 857.2750 180.0 1.67357 0.49
    4 0 -4 98.6338 100.7646 0.0 1.67263 0.02
    0 3 7 856.7578 876.5333 0.0 1.67167 0.48
    4 2 1 52.9035 54.2646 180.0 1.66922 0.02
    3 5 -2 943.6608 969.5858  0.0 1.66755 0.43
    2 2 6 315.4022 323.0806 180.0 1.66737 0.20
    1 6 -4 646.8735 662.6212 0.0 1.66512 0.34
    4 0 2 3384.5733 3454.8270 180.0 1.66498 0.83
    3 2 -6 1.1303 1.1412  0.0 1.65933 0.00
    1 2 7 939.6632 947.5916 180.0 1.65879 0.56
    1 5 5 295.7906 296.0694 -180.0 1.65766 0.17
    4 1 -4 1713.2481 1707.9664 -180.0 1.65612 0.56
    4 1 2 3840.8772 3874.5621  0.0 1.64869 1.86
    1 4 6 621.6596 628.7233 -180.0 1.64748 0.36
    4 3 -1 1561.1452 1591.0514  0.0 1.64471 0.62
    3 5 1 5377.0760 5500.1933 0.0 1.64435 2.70
    1 7 0 1067.0151 1084.5484 0.0 1.64281 0.58
    2 4 -6 25.2444 26.0121  0.0 1.64281 0.01
    2 6 -3 1625.2255 1669.4182  0.0 1.64189 0.78
    3 0 5 9454.8676 9995.0200  0.0 1.63958 2.83
    3 4 3 990.6314 1046.5639 -180.0 1.63948 0.54
    2 6 2 359.4163 381.2417 -180.0 1.63886 0.20
    3 3 4 344.3848 370.9967  0.0 1.63694 0.20
    1 7 -1 25.3749 27.9700  0.0 1.63652 0.01
    2 4 5 2408.5493 2613.7899 0.0 1.63616 1.43
    0 7 2 73.1063 82.5734  0.0 1.63300 0.04
    4 3 -2 186.1557 207.1726 -180.0 1.63274 0.07
    2 5 -5 200.0275 223.0715 -180.0 1.63210 0.09
    4 3 0 654.8683 732.4172 0.0 1.63036 0.27
    2 5 4 413.3751 466.4449 0.0 1.62676 0.24
    3 1 5 654.0539 737.0644  0.0 1.62402 0.38
    1 7 1 30.5744 35.1310 180.0 1.62296 0.02
    3 5 -3 2830.4772 3224.2394 -180.0 1.62186 1.18
    0 0 8 3264.4154 3722.0039  0.0 1.61547 0.85
    1 1 -8 2132.9122 2456.0164 0.0 1.61210 0.95
    1 6 4 1982.0574 2332.9612  0.0 1.61015 1.09
    4 2 -4 6688.2524 7826.9680  0.0 1.60936 2.16
    1 7 -2 298.5759 356.0746 0.0 1.60495 0.15
    4 2 2 1674.2713 1962.0262 180.0 1.60254 0.77
    0 1 8 1560.8255 1819.8483 180.0 1.60058 0.79
    2 3 -7 120.6661 139.8376 0.0 1.59729 0.05
    4 3 -3 140.0142 162.1167  0.0 1.59612 0.05
    3 4 -5 314.2053 363.6472 -180.0 1.59578 0.12
    0 5 6 1247.6547 1450.2813 0.0 1.59183 0.64
    4 3 1 32.4904 37.6047 -180.0 1.59167 0.01
    1 5 -6 1393.7717 1612.9620 180.0 1.59042 0.64
    2 3 6 330.2364 380.9342  0.0 1.59007 0.19
    3 5 2 301.5327 349.7137 180.0 1.58672 0.15
    3 3 -6 231.0025 269.2675  0.0 1.58309 0.08
    1 3 7 75.4254 87.9377 180.0 1.58263 0.04
    3 2 5 867.9767 1004.0107  0.0 1.57986 0.48
    1 7 2 141.2521 165.5930 180.0 1.57968 0.07
    3 0 -7 56.1251 64.4413 -180.0 1.57529 0.01
    0 7 3 359.3815 413.4749 0.0 1.57148 0.18
    1 4 -7 150.0702 171.2567  0.0 1.57025 0.07
    4 1 -5 16.9335 19.2453 0.0 1.56949 0.00
    1 2 -8 351.0211 397.3830 -180.0 1.56888 0.15
    2 6 -4 1485.1028 1703.7628 180.0 1.56826 0.64
    0 6 5 698.2852 793.2382 180.0 1.56634 0.35
    0 4 7 4398.1357 4930.6339 180.0 1.56556 2.15
    2 6 3 29.3221 32.6958 180.0 1.56457 0.01
    3 1 -7 1765.4706 1940.5835 180.0 1.56147 0.55
    4 1 3 294.4121 323.6526 180.0 1.56107 0.14
    2 0 -8 2700.3107 2949.7219 0.0 1.55980 0.48
    1 6 -5 5248.9426 5877.6985 0.0 1.55904 2.37
    0 2 8 607.3832 660.6609  0.0 1.55825 0.29
    3 5 -4 1647.5506 1780.0537 180.0 1.55665 0.62
    1 7 -3 403.0093 417.0369  0.0 1.55226 0.19
    2 1 -8 253.4398 255.5964  0.0 1.54638 0.09
    4 4 -1 1184.9337 1152.8853 0.0 1.54335 0.43
    4 3 -4 2059.5608 2024.4111 -180.0 1.53953 0.64
    2 1 7 682.0586 672.0225 -180.0 1.53883 0.36
    3 4 4 143.4829 140.6524 0.0 1.53693 0.07
    4 3 2 879.6630 856.0553 0.0 1.53356 0.37
    4 4 -2 16.9578 16.4287 -180.0 1.53345 0.01
    4 4 0 1745.4114 1694.5895 180.0 1.53148 0.66
    4 2 -5 6218.6171 6039.2889 -180.0 1.52952 1.79
    2 7 -1 72.1829 69.6550  0.0 1.52728 0.03
    2 7 0 13.1750 12.7339 0.0 1.52680 0.01
    3 6 -1 1126.6069 1093.1288 0.0 1.52524 0.46
    3 2 -7 77.9851 75.7636 180.0 1.52210 0.02
    4 2 3 8079.7426 7842.6800 -180.0 1.52172 3.57
    1 5 6 879.0081 845.9935 0.0 1.51985 0.43
    3 6 0 2090.0024 2008.1178 180.0 1.51923 0.87
    1 7 3 3640.4286 3457.5752 180.0 1.51828 1.74
    1 1 8 15.9367 15.4799 0.0 1.51642 0.01
    2 5 -6 3882.8340 3740.9850 -180.0 1.51618 1.46
    3 3 5 2.7502 2.6958 -180.0 1.51364 0.00
    3 5 3 845.9722 828.5187 180.0 1.51356 0.39
    2 5 5 71.4801 70.6599  0.0 1.51095 0.04
    3 6 -2 463.3323 458.7117  0.0 1.51026 0.18
    2 2 -8 104.7964 104.2682 0.0 1.50811 0.04
    2 7 -2 124.4747 123.8644 180.0 1.50686 0.05
    2 7 1 30.2951 30.5059 -180.0 1.50545 0.01
    1 3 -8 2939.0653 2969.3978 -180.0 1.50398 1.15
    2 4 -7 1861.3649 1882.2305 -180.0 1.50397 0.66
    4 4 -3 144.3410 146.6600 180.0 1.50299 0.05
    1 6 5 11502.2276 11714.5360 0.0 1.50290 5.47
    2 2 7 2266.9872 2301.5109 0.0 1.50110 1.14
    4 4 1 124.2521 127.2623  0.0 1.49928 0.05
    2 4 6 8.6570 8.8917 0.0 1.49794 0.00
    0 7 4 0.5538 0.5924 -180.0 1.49597 0.00
    0 3 8 310.4501 320.0882 -180.0 1.49461 0.14
    3 6 1 94.0775 96.8336 180.0 1.49297 0.04
    3 4 -6 1612.0151 1651.3258 180.0 1.49210 0.51
    1 4 7 122.2771 125.1543 0.0 1.49171 0.06
    4 0 -6 1612.9851 1632.6199 180.0 1.48719 0.21
    1 7 -4 48.8272 49.4171 -180.0 1.48445 0.02
    2 6 -5 3040.6141 3057.9244  0.0 1.48377 1.14
    3 1 6 1169.0877 1168.2689  0.0 1.48347 0.57
    1 2 8 8339.3654 8255.9330 -180.0 1.48028 3.88
    2 6 4 4896.6747 4826.1104 -180.0 1.47976 2.27
    3 5 -5 179.7096 176.8835 0.0 1.47897 0.06
    4 0 4 440.9950 435.6061  0.0 1.47825 0.10
    0 8 0 30032.5877 29843.5934 180.0 1.47681 6.62
    3 6 -3 205.5107 204.1840 0.0 1.47607 0.07
    4 1 -6 881.8872 874.3868  0.0 1.47555 0.23
    4 3 -5 4149.0391 4083.1024 180.0 1.46920 1.15
    2 7 -3 464.5419 458.8716  0.0 1.46792 0.18
    0 8 1 4508.4364 4464.2978 -180.0 1.46726 1.96
    4 1 4 217.4981 210.0217 -180.0 1.46681 0.09
    2 7 2 2634.3052 2544.6712  0.0 1.46576 1.14
    3 3 -7 608.0902 570.6835 -180.0 1.46262 0.18
    4 3 3 2172.3806 2033.9613 180.0 1.46229 0.89
    1 5 -7 1867.6186 1695.6402 0.0 1.45858 0.71
    4 4 -4 524.0114 458.0658  0.0 1.45546 0.15
    0 5 7 6.5828 5.6953 0.0 1.45482 0.00
    0 6 6 261.9372 222.1130 0.0 1.45332 0.11
    1 6 -6 1544.4797 1305.3239  0.0 1.45225 0.60
    4 4 2 6.2777 5.3647 0.0 1.45041 0.00
    2 3 -8 290.1829 248.5925 180.0 1.45019 0.09
    3 2 6 9.6884 8.3358 0.0 1.44958 0.00
    3 6 2 4637.6100 3937.2560 180.0 1.44943 1.89
    1 0 -9 1106.1486 947.8023 0.0 1.44902 0.20
    5 0 -1 336.2196 281.8738 180.0 1.44727 0.05
    1 8 0 707.3512 586.5347 0.0 1.44640 0.30
    1 7 4 2084.1371 1730.5826 -180.0 1.44511 0.90
    2 3 7 236.3143 201.1936 0.0 1.44396 0.11
    4 2 -6 60.5731 51.5682  0.0 1.44219 0.02
    1 8 -1 780.2234 646.8179  0.0 1.44210 0.32
    0 8 2 13.8539 11.6728 -180.0 1.43969 0.01
    1 1 -9 0.9834 0.8516 -180.0 1.43824 0.00
    4 5 -1 1488.3596 1284.8266 180.0 1.43695 0.49
    5 1 -1 516.5678 445.4851  0.0 1.43654 0.15
    4 2 4 4328.6576 3829.3292  0.0 1.43403 1.78
    3 4 5 1067.8488 946.5002 -180.0 1.43353 0.47
    5 1 -2 1938.5770 1715.1551  0.0 1.43313 0.52
    1 8 1 3513.4328 3117.9853 -180.0 1.43280 1.45
    3 5 4 996.0564 890.4224 180.0 1.43176 0.42
    4 5 -2 1251.1340 1132.9744 0.0 1.42895 0.39
    3 1 -8 79.1213 72.4889 0.0 1.42776 0.02
    4 5 0 14.5592 13.3709 -180.0 1.42735 0.00
    3 6 -4 1261.1828 1169.6153  0.0 1.42641 0.41
    0 1 9 344.9239 321.0940 -180.0 1.42548 0.14
    1 3 8 5621.0646 5241.7119 180.0 1.42539 2.40
    1 4 -8 976.2656 913.1558 180.0 1.42531 0.35
    5 0 -3 11955.8639 11456.0068  0.0 1.42277 1.49
    5 1 0 5632.5492 5381.7528 0.0 1.42242 1.67
    1 8 -2 3262.7736 3123.2039 180.0 1.42036 1.29
    0 4 8 409.4395 386.9507 -180.0 1.41732 0.16
    2 7 -4 295.9631 286.4512 -180.0 1.41460 0.11
    0 7 5 2815.1093 2795.0014 0.0 1.41319 1.12
    5 1 -3 181.3143 176.1349 -180.0 1.41256 0.05
    2 7 3 27.0483 26.1754 0.0 1.41189 0.01
    1 7 -5 870.3070 809.0125 -180.0 1.40781 0.32
    1 2 -9 1222.6021 1162.1893  0.0 1.40730 0.42
    5 2 -1 1808.7571 1725.5032  0.0 1.40570 0.50
    2 5 -7 10.5394 10.0867 180.0 1.40500 0.00
    4 5 -3 274.2117 263.4549 -180.0 1.40420 0.08
    1 8 2 3000.7196 2912.4455  0.0 1.40275 1.20
    5 2 -2 612.2671 590.3677 180.0 1.40251 0.16
    5 0 1 4554.5442 4378.1814 180.0 1.40203 0.70
    4 5 1 88.6655 85.1699 0.0 1.40117 0.03
    2 5 6 4172.2594 4007.9833 0.0 1.40008 1.76
    2 0 8 88.4702 85.0136 0.0 1.39863 0.02
    3 3 6 879.1256 846.2000  0.0 1.39792 0.38
    1 6 6 231.2510 223.5052 180.0 1.39793 0.09
    3 2 -8 40.6692 39.1893 -180.0 1.39748 0.01
    0 8 3 1491.9281 1470.9781 -180.0 1.39700 0.58
    4 4 -5 4940.4085 4807.0503 -180.0 1.39560 1.30
    0 2 9 218.6448 211.8745 -180.0 1.39534 0.08
    3 5 -6 183.7218 178.9960 180.0 1.39531 0.05
    2 1 -9 1581.6320 1528.9900 -180.0 1.39522 0.46
    2 6 -6 11352.0463 11130.1360 -180.0 1.39507 3.70
    1 5 7 921.2899 898.7686 -180.0 1.39499 0.37
    3 6 3 1780.3839 1733.6346 -180.0 1.39303 0.69
    5 2 0 3243.2703 3167.9372 0.0 1.39246 0.93
    5 1 1 857.2292 834.7397 180.0 1.39226 0.26
    4 3 -6 444.5458 430.2264 180.0 1.39129 0.11
    2 6 5 1228.4365 1192.1395  0.0 1.39099 0.50
    3 4 -7 33.2514 32.0489 0.0 1.38996 0.01
    4 4 3 628.3932 604.4890 -180.0 1.38967 0.23
    2 1 8 2.4984 2.3897 0.0 1.38893 0.00
    4 3 4 1468.1034 1378.7367 -180.0 1.38396 0.56
    1 8 -3 1562.6986 1522.3479 0.0 1.38345 0.58
    5 2 -3 1930.3148 1826.6224  0.0 1.38321 0.47
    3 7 -1 117.0789 110.2257  0.0 1.38278 0.04
    4 1 -7 2260.8644 2061.6194 180.0 1.38065 0.52
    2 4 -8 184.2818 165.5039 -180.0 1.37928 0.05
    3 7 0 3154.1140 2793.1572 0.0 1.37830 1.09
    5 1 -4 2970.5211 2600.5689 180.0 1.37695 0.68
    2 4 7 418.2106 359.3499 180.0 1.37391 0.17
    4 1 5 2116.4944 1806.5135 0.0 1.37206 0.83
    3 7 -2 25.5879 21.2943 180.0 1.37159 0.01
    1 0 9 139.1511 117.4293  0.0 1.37022 0.03
    3 0 7 2719.5730 2296.6935 180.0 1.36785 0.57
    2 2 -9 2767.9307 2324.6189 -180.0 1.36692 0.77
    1 7 5 577.3700 471.8798  0.0 1.36607 0.22
    3 6 -5 104.3176 86.1217 -180.0 1.36592 0.03
    2 8 -1 2118.8547 1733.3983 0.0 1.36568 0.75
    2 8 0 292.8318 240.5393 0.0 1.36533 0.10
    4 5 -4 81.9062 68.0538 180.0 1.36521 0.02
    5 2 1 240.4963 201.7010 180.0 1.36414 0.07
    1 1 9 84.6924 73.3422 -180.0 1.36110 0.03
    4 5 2 927.8515 800.1605 -180.0 1.36104 0.31
    2 2 8 4082.5033 3540.6167 180.0 1.36100 1.65
    1 3 -9 406.2606 354.5726 180.0 1.35989 0.13
    1 8 3 536.5483 468.9631 180.0 1.35923 0.20
    3 1 7 550.7738 486.7218 0.0 1.35877 0.23
    3 7 1 150.5690 132.7014 180.0 1.35859 0.05
    5 3 -1 20.5877 18.1667 180.0 1.35845 0.01
    1 4 8 4745.2542 4213.6828 -180.0 1.35789 1.82
    5 3 -2 44.7798 40.5428 -180.0 1.35556 0.01
    4 2 -7 7759.4980 7171.2915 -180.0 1.35320 1.75
    2 7 -5 18.4516 17.6329 0.0 1.35166 0.01
    2 8 -2 8254.5510 7980.5959  0.0 1.35102 2.80
    3 3 -8 4151.0890 3905.0901 180.0 1.35102 1.04
    2 8 1 276.6603 268.2703 180.0 1.35000 0.10
    1 6 -7 8388.4623 8131.6035 -180.0 1.34981 2.76
    5 2 -4 4831.3947 4644.1239 -180.0 1.34972 1.09
    5 1 2 86.2676 82.3416 180.0 1.34901 0.03
    0 3 9 2780.2712 2648.0535  0.0 1.34909 0.98
    2 7 4 1.8580 1.7936 0.0 1.34862 0.00
    3 5 5 1683.9109 1602.8379 -180.0 1.34706 0.64
    0 6 7 3248.5877 3134.0906 180.0 1.34683 1.16
    5 3 0 2079.2351 1992.0445 -180.0 1.34649 0.57
    3 7 -3 420.2211 402.8505  0.0 1.34583 0.13
    4 2 5 1064.2397 1004.3627 0.0 1.34512 0.40
    0 8 4 6953.2683 6721.2635  0.0 1.34315 2.49
    1 5 -8 196.1068 182.1834 -180.0 1.34023 0.06
    5 3 -3 2588.2890 2379.0505 180.0 1.33812 0.61
    5 0 -5 642.4291 590.7778 0.0 1.33811 0.07
    1 2 9 5257.7030 4777.6159  0.0 1.33478 1.94
    1 8 -4 137.5942 125.9276 -180.0 1.33480 0.05
    3 4 6 10917.8337 9891.9788  0.0 1.33408 4.18
    0 5 8 340.8234 306.6950 0.0 1.33359 0.12
    3 2 7 10.3746 9.3669  0.0 1.33259 0.00
    4 6 -1 1231.2203 1100.3979  0.0 1.33261 0.36
    5 1 -5 50.0333 44.8719 180.0 1.32961 0.01
    3 6 4 87.2092 78.6923  0.0 1.32847 0.03
    0 7 6 2090.7491 1884.8859 180.0 1.32852 0.73
    4 4 -6 30.1828 27.2540 0.0 1.32831 0.01
    1 7 -6 855.2063 778.6557 -180.0 1.32770 0.28
    4 6 -2 561.1352 510.4575 -180.0 1.32622 0.16
    3 7 2 441.1461 401.0225  0.0 1.32554 0.15
    4 6 0 3438.2722 3123.3353 0.0 1.32494 1.02
    5 2 2 2322.6446 2107.4327 0.0 1.32337 0.69
    2 3 -9 2777.1977 2520.8920 0.0 1.32335 0.74
    2 8 -3 875.8884 791.0213  0.0 1.32274 0.28
    4 4 4 493.8677 448.5687  0.0 1.32193 0.17
    2 8 2 4673.9469 4241.8753 180.0 1.32116 1.62
    5 3 1 2801.0974 2545.3848  0.0 1.32083 0.78
    2 3 8 8.1505 7.4311  0.0 1.31798 0.00
    3 0 -9 4152.3260 3785.1079 180.0 1.31787 0.47
    4 5 -5 1089.9922 998.8506  0.0 1.31544 0.27
    4 3 -7 14.8069 13.4097 0.0 1.31089 0.00
    3 5 -7 2302.1699 2083.5577 0.0 1.31071 0.58
    4 5 3 1798.3554 1626.1271  0.0 1.31048 0.59
    3 1 -9 555.4801 501.3309  0.0 1.30974 0.13
    3 7 -4 2303.1701 2059.4720 -180.0 1.30786 0.65
    5 3 -4 12.8008 11.4594 0.0 1.30773 0.00
    2 6 -7 87.3274 78.0643 180.0 1.30701 0.02
    4 6 -3 79.1197 70.6857 -180.0 1.30637 0.02
    0 9 1 25.2361 22.4748 0.0 1.30600 0.01
    1 8 4 227.3923 202.7045 -180.0 1.30598 0.08
    5 2 -5 534.3251 476.7987 180.0 1.30504 0.11
    5 0 3 233.9653 208.7203 -180.0 1.30418 0.04
    4 6 1 606.9007 540.7840 0.0 1.30393 0.18
    4 3 5 1299.6885 1158.8580 -180.0 1.30354 0.45
    2 6 6 305.9675 272.2928 0.0 1.30304 0.11
    2 5 -8 1802.5650 1598.6967 -180.0 1.30175 0.49
    1 4 -9 289.7093 256.1992  0.0 1.30090 0.09
    5 4 -1 96.3606 84.5721  0.0 1.29964 0.02
    3 6 -6 1377.4030 1207.1336 180.0 1.29920 0.36
    1 6 7 1356.2668 1186.7970 0.0 1.29894 0.47
    1 1 -10 57.6327 50.6180 0.0 1.29744 0.02
    2 5 7 30.7182 26.8650 180.0 1.29723 0.01
    5 4 -2 2699.2145 2345.1916  0.0 1.29711 0.64
    4 0 -8 6870.1409 6033.8362 -180.0 1.29670 0.70
    5 1 3 978.6115 856.6403 180.0 1.29630 0.29
    1 3 9 918.9659 806.0062 -180.0 1.29413 0.32
    3 4 -8 807.5846 710.2881 180.0 1.29313 0.19
    0 0 10 1971.9651 1745.0038  0.0 1.29238 0.32
    3 3 7 1047.6448 929.0756 0.0 1.29213 0.38
    0 4 9 310.4546 275.5180  0.0 1.29144 0.10
    1 9 0 403.7011 359.1592 180.0 1.29122 0.13
    5 4 0 4634.7970 4169.4012  0.0 1.28916 1.19
    4 1 -8 3914.1023 3519.0054 0.0 1.28896 0.79
    4 0 6 3123.4194 2813.1793  0.0 1.28841 0.55
    1 9 -1 2187.1296 1980.6290 0.0 1.28816 0.71
    0 9 2 9.8488 8.7068 180.0 1.28644 0.00
    3 2 -9 942.3620 852.8196 180.0 1.28625 0.21
    1 7 6 358.7848 322.7028  0.0 1.28580 0.12
    0 1 10 1341.0116 1219.0463  0.0 1.28471 0.43
    5 3 2 835.1570 761.7699 0.0 1.28372 0.23
    1 5 8 596.1046 543.5458  0.0 1.28372 0.20
    2 7 -6 472.5816 431.1034  0.0 1.28358 0.13
    2 8 -4 0.2021 0.1849  0.0 1.28332 0.00
    0 8 5 1501.7033 1388.7885 0.0 1.28227 0.48
    3 7 3 9.8745 9.0757 180.0 1.28199 0.00
    5 4 -3 275.0856 253.0834 -180.0 1.28180 0.06
    1 9 1 299.6296 276.6769 -180.0 1.28152 0.10
    2 8 3 808.3248 744.9618 -180.0 1.28130 0.27
    4 1 6 3826.5355 3531.1775 180.0 1.28081 1.33
    2 7 5 26.1981 24.1945 0.0 1.28040 0.01
    1 8 -5 2.2098 2.0397 180.0 1.27825 0.00
    2 0 -10 293.6460 276.6302 -180.0 1.27615 0.04
    4 6 -4 6081.8026 5815.6440 -180.0 1.27479 1.49
    1 2 -10 10650.1615 10125.4525 -180.0 1.27458 2.95
    5 1 -6 1224.2002 1168.7354 180.0 1.27426 0.23
    5 2 3 2255.8417 2155.9876 180.0 1.27351 0.65
    1 9 -2 57.1200 55.8167 -180.0 1.27260 0.02
    4 6 2 3113.8972 2999.4129 0.0 1.27139 0.92
    2 4 -9 4745.0091 4576.9796 180.0 1.26881 1.19
    2 1 -10 723.4873 695.5906 180.0 1.26877 0.17
    5 3 -5 2.5120 2.4362  0.0 1.26697 0.00
    5 4 1 58.7888 57.0130 0.0 1.26658 0.02
    4 2 -8 5759.2898 5552.5095 180.0 1.26655 1.15
    2 4 8 329.1344 317.0464 180.0 1.26407 0.11
    3 5 6 293.8061 282.6125 -180.0 1.26355 0.10
    2 1 9 1002.8953 961.8034 180.0 1.26348 0.34
    0 2 10 652.3014 624.8139  0.0 1.26251 0.20
    3 7 -5 610.1012 580.7496 180.0 1.26077 0.16
    3 6 5 25.4733 24.2396 -180.0 1.25998 0.01
    1 9 2 4.8197 4.5563 180.0 1.25988 0.00
    3 8 -1 7837.3934 7454.5963  0.0 1.25943 2.22
    4 2 6 1063.0760 1008.9406  0.0 1.25881 0.35
    4 5 -6 2508.2006 2387.5803 -180.0 1.25864 0.56
    4 4 -7 1253.6794 1192.6383 -180.0 1.25782 0.26
    3 8 0 35.8915 34.3606 180.0 1.25604 0.01
    0 9 3 141.8556 138.7014 180.0 1.25571 0.04
    5 4 -4 1095.5429 1044.5688 -180.0 1.25502 0.23
    1 6 -8 845.2896 806.1351 180.0 1.25439 0.24
    4 5 4 1076.0533 1011.3051 180.0 1.25321 0.33
    5 2 -6 159.3922 149.4716  0.0 1.25259 0.03
    4 4 5 1039.3933 964.4523 180.0 1.25131 0.33
    3 8 -2 3380.0715 3133.7911 -180.0 1.25095 0.93
    3 3 -9 9.6416 8.8591 0.0 1.24975 0.00
    3 1 8 100.2306 91.8470 0.0 1.24919 0.03
    0 6 8 1.7823 1.6243  0.0 1.24893 0.00
    1 7 -7 1909.0775 1727.2461 180.0 1.24806 0.54
    2 2 -10 3717.9410 3377.9457 180.0 1.24738 0.87
    1 8 5 5581.2115 5037.2724 0.0 1.24676 1.75
    1 9 -3 89.4684 80.9368 180.0 1.24584 0.03
    0 7 7 25.5616 23.0533 -180.0 1.24571 0.01
    1 4 9 279.0828 249.6409  0.0 1.24298 0.09
    2 2 9 9381.1816 8380.5678 -180.0 1.24235 3.08
    3 4 7 264.6913 235.4624 0.0 1.24121 0.09
    3 8 1 956.9857 849.3166  0.0 1.24107 0.27
    1 3 -10 615.9656 543.0927 180.0 1.23904 0.16
    5 3 3 481.6176 423.5086  0.0 1.23806 0.13
    5 1 4 3600.6550 3169.0533 -180.0 1.23782 1.03
    2 8 -5 237.0912 207.0591 -180.0 1.23578 0.06
    1 5 -9 13.0271 11.4310 0.0 1.23525 0.00
    4 7 -1 2453.1133 2155.4969 -180.0 1.23443 0.62
    5 5 -1 2546.2595 2237.8922 -180.0 1.23417 0.59
    1 1 10 511.5719 449.4688 0.0 1.23403 0.16
    4 6 -5 1392.5812 1223.9653 180.0 1.23399 0.31
    5 4 2 8.1768 7.1829 180.0 1.23375 0.00
    2 8 4 512.0248 450.3862 -180.0 1.23345 0.16
    2 9 -1 2521.6699 2219.1969  0.0 1.23282 0.72
    2 9 0 124.2480 109.1633 0.0 1.23256 0.04
    5 5 -2 1403.3064 1229.3776 -180.0 1.23201 0.31
    4 3 -8 1627.0173 1424.9006 0.0 1.23166 0.32
    3 8 -3 502.4277 438.9690 180.0 1.23132 0.13
    3 7 4 3688.0423 3224.9762 180.0 1.23114 1.12
    3 6 -7 74.1910 64.7602 0.0 1.23009 0.02
    4 6 3 1451.9298 1267.5300 180.0 1.22989 0.41
    4 7 -2 21.4797 18.7370 180.0 1.22935 0.01
    3 2 8 527.0451 459.3948 0.0 1.22875 0.17
    3 5 -8 2562.0412 2233.0793  0.0 1.22859 0.56
    4 7 0 335.4206 292.3858  0.0 1.22833 0.09
    1 9 3 2735.8665 2393.3946 -180.0 1.22807 0.82
    0 3 10 223.9437 194.9285 0.0 1.22795 0.06
    0 5 9 74.2181 64.5323 180.0 1.22714 0.02
    5 5 0 1116.0703 962.0251  0.0 1.22518 0.26
    4 3 6 590.9407 508.2674 -180.0 1.22454 0.18
    2 6 -8 88.7284 75.3433  0.0 1.22267 0.02
    2 9 -2 1218.2833 1025.4741 -180.0 1.22200 0.34
    2 9 1 907.3606 762.4850  0.0 1.22125 0.26
    5 0 -7 3397.4416 2873.9031 180.0 1.22089 0.30
    2 6 7 213.3830 179.0931 -180.0 1.21892 0.07
    5 5 -3 5264.3357 4410.5142 180.0 1.21887 1.11
    5 4 -5 287.5091 241.1079 -180.0 1.21886 0.06
    5 3 -6 5.4241 4.5530 180.0 1.21881 0.00
    0 8 6 175.2634 146.2604 0.0 1.21802 0.05
    5 2 4 1098.7788 922.3033 -180.0 1.21793 0.30
    1 8 -6 393.5707 327.8440  0.0 1.21739 0.11
    0 9 4 377.0761 311.0297 180.0 1.21617 0.11
    3 8 2 3740.4134 3096.4042 0.0 1.21573 1.05
    5 1 -7 94.8392 78.6409 180.0 1.21443 0.02
    1 2 10 1523.1546 1265.1280 0.0 1.21432 0.45
    2 3 -10 85.8948 71.2560  0.0 1.21401 0.02
    2 7 -7 293.8888 240.5512 -180.0 1.21400 0.07
    4 7 -3 439.2460 360.3203 -180.0 1.21348 0.10
    4 7 1 78.5520 64.8158 180.0 1.21153 0.02
    2 7 6 1010.3460 835.4211 180.0 1.21082 0.30
    1 9 -4 1180.4502 978.0585  0.0 1.20996 0.32
    2 3 9 175.4601 146.5478 0.0 1.20937 0.05
    3 7 -6 78.5598 65.8544 -180.0 1.20773 0.02
    1 6 8 3228.6128 2704.5719 180.0 1.20770 0.95
    2 5 -9 1608.7159 1347.0255 180.0 1.20767 0.37
    1 7 7 5101.9723 4278.8392  0.0 1.20752 1.49
    3 1 -10 9.8105 8.2180 0.0 1.20621 0.00
    6 0 -2 1624.1432 1356.5374 0.0 1.20580 0.15
    5 5 1 7464.7643 6239.3234 0.0 1.20575 1.79
    2 5 8 79.4005 66.1724  0.0 1.20359 0.02
    3 4 -9 343.1384 286.1347 0.0 1.20350 0.07
    4 1 -9 406.6707 339.5094 -180.0 1.20286 0.07
    3 8 -4 10.4099 8.6247 -180.0 1.20204 0.00
    2 9 -3 1807.2585 1507.0375 -180.0 1.20096 0.48
    2 9 2 401.2622 335.3423 0.0 1.19977 0.11
    6 1 -2 4061.3887 3389.8034 -180.0 1.19957 0.76
    6 1 -1 394.8023 328.1847 -180.0 1.19886 0.08
    4 5 -7 170.4969 141.0236 0.0 1.19819 0.03
    3 3 8 88.7551 73.1725 180.0 1.19681 0.03
    5 5 -4 0.5231 0.4234 180.0 1.19577 0.00
    5 2 -7 757.5484 618.5817 180.0 1.19563 0.13
    4 1 7 1447.7419 1190.7023  0.0 1.19529 0.44
    6 0 0 3941.2759 3179.8845  0.0 1.19403 0.40
    1 4 -10 2996.0961 2438.8396 -180.0 1.19393 0.73
    5 4 3 118.3688 96.6466 180.0 1.19305 0.03
    4 5 5 13.3603 10.9336  0.0 1.19256 0.00
    3 6 6 2779.5296 2272.6864 0.0 1.19085 0.82
    6 1 -3 1001.2691 809.2356 180.0 1.19006 0.18
    1 9 4 488.2974 390.3800  0.0 1.18837 0.14
    4 7 -4 708.7326 578.6437 180.0 1.18805 0.16
    6 1 0 303.6963 248.1339  0.0 1.18798 0.06
    3 2 -10 57.5005 47.8212 0.0 1.18778 0.01
    4 4 -8 1.3371 1.1107 0.0 1.18732 0.00
    1 0 -11 3778.6272 3152.1287 -180.0 1.18721 0.45
    5 3 4 1402.5206 1172.1878 0.0 1.18680 0.37
    4 6 -6 234.1718 194.5007 180.0 1.18674 0.05
    1 5 9 2.9920 2.5247 180.0 1.18534 0.00
    4 7 2 395.0326 333.3525  0.0 1.18530 0.10
    1 8 6 494.4556 418.8744 180.0 1.18485 0.14
    4 2 -9 2068.0882 1760.4719 0.0 1.18458 0.36
    0 4 10 244.1616 208.2821 -180.0 1.18400 0.06
    3 5 7 108.5361 92.7882 -180.0 1.18381 0.03
    1 3 10 599.5727 513.7046 -180.0 1.18346 0.17
    2 8 -6 5120.1020 4381.1248 -180.0 1.18311 1.23
    5 0 5 48.5112 41.8402 180.0 1.18260 0.01
    4 6 4 5730.0646 4944.3744 -180.0 1.18218 1.55
    3 8 3 2916.3871 2514.6936 180.0 1.18186 0.79
    6 2 -2 185.4675 159.8862  0.0 1.18144 0.03
    0 10 0 3401.3753 2888.5961 180.0 1.18145 0.46
    1 1 -11 461.3449 401.1373  0.0 1.18126 0.11
    4 4 6 186.5968 162.6327 -180.0 1.18094 0.05
    6 2 -1 19.9573 17.3053 0.0 1.18076 0.00
    2 8 5 124.0104 107.7160  0.0 1.18062 0.03
    4 2 7 7439.3756 6655.8008 0.0 1.17735 2.17
    5 5 2 2.9613 2.6591 180.0 1.17733 0.00
    6 0 -4 4840.9666 4386.8535 180.0 1.17683 0.41
    5 1 5 228.0326 204.7774  0.0 1.17672 0.06
    0 10 1 15.0834 14.1201  0.0 1.17654 0.00
    3 7 5 238.7882 215.7113 -180.0 1.17603 0.07
    5 4 -6 2667.6710 2410.4303 180.0 1.17580 0.47
    6 2 -3 0.3225 0.2909  0.0 1.17235 0.00
    1 7 -8 44.0593 40.0799 0.0 1.17148 0.01
    2 4 -10 11.4296 10.4534 180.0 1.17148 0.00
    2 9 -4 1011.7155 921.3259 -180.0 1.17123 0.25
    6 1 -4 51.9886 47.6778 180.0 1.17104 0.01
    6 2 0 368.3389 340.8234  0.0 1.17036 0.07
    0 9 5 842.7086 788.6497 -180.0 1.17043 0.22
    2 9 3 3549.0392 3323.3644 180.0 1.16969 0.95
    0 1 11 9.6359 8.9605  0.0 1.16912 0.00
    6 1 1 2335.1422 2194.3062  0.0 1.16775 0.48
    1 9 -5 590.3353 564.7146 -180.0 1.16737 0.15
    2 4 9 2404.3278 2252.1666 -180.0 1.16732 0.68
    1 6 -9 3037.5404 2859.1120 -180.0 1.16707 0.72
    0 7 8 299.1597 282.3139 180.0 1.16704 0.08
    5 6 -1 2679.4975 2518.3295 -180.0 1.16616 0.56
    5 3 -7 568.1675 533.4283  0.0 1.16614 0.10
    1 10 0 1758.7087 1645.0816 0.0 1.16570 0.46
    3 8 -5 3233.3311 3032.9999 180.0 1.16517 0.72
    5 5 -5 582.0951 547.8010 0.0 1.16437 0.11
    5 6 -2 1084.6234 1020.3636 0.0 1.16434 0.22
    1 2 -11 3436.5856 3240.7209 180.0 1.16393 0.79
    1 10 -1 647.9648 607.6157 0.0 1.16345 0.17
    2 0 10 2718.9436 2571.5566  0.0 1.16305 0.38
    0 10 2 315.7996 301.8917 180.0 1.16218 0.08
    2 1 -11 80.0854 76.0901 -180.0 1.16195 0.02
    3 6 -8 1228.2124 1174.8450 180.0 1.16145 0.25
    0 6 9 18.6754 17.9863 0.0 1.16023 0.00
    5 2 5 36.9612 35.3178 180.0 1.15959 0.01
    3 3 -10 139.9024 133.7665 180.0 1.15886 0.03
    3 0 9 10423.7570 9953.5793 180.0 1.15869 1.50
    5 6 0 642.5455 616.1132  0.0 1.15857 0.14
    1 10 1 305.3923 293.9675 180.0 1.15855 0.08
    2 1 10 394.6629 376.9896 -180.0 1.15746 0.11
    3 4 8 397.1047 379.5075  0.0 1.15601 0.11
    4 3 -9 4645.4717 4440.2104  0.0 1.15588 0.79
    1 8 -7 3632.4829 3476.2252 -180.0 1.15512 0.87
    4 7 -5 1166.8868 1118.0385 0.0 1.15482 0.24
    6 2 -4 77.0079 73.9481 -180.0 1.15415 0.01
    5 6 -3 1429.7737 1374.0948 -180.0 1.15323 0.28
    0 8 7 412.5640 398.1899 0.0 1.15325 0.10
    3 1 9 136.0285 130.2686 0.0 1.15316 0.04
    6 3 -2 1177.1221 1132.3009 -180.0 1.15297 0.21
    5 1 -8 1155.2839 1107.4119 0.0 1.15301 0.18
    3 9 -1 293.2424 282.2205 -180.0 1.15297 0.07
    6 3 -1 3054.1092 2936.0463  0.0 1.15234 0.57
    0 2 11 169.0730 162.0892 0.0 1.15232 0.04
    1 10 -2 3411.2329 3287.8899  0.0 1.15194 0.86
    3 7 -7 816.1012 784.0407 180.0 1.15162 0.17
    4 7 3 1719.6648 1649.8983 0.0 1.15145 0.43
    6 2 1 1114.0274 1068.9227 0.0 1.15100 0.23
    3 5 -9 99.7213 95.6107 -180.0 1.15096 0.02
    3 9 0 1211.4848 1162.4760 -180.0 1.15037 0.29
    4 3 7 442.5440 423.3339  0.0 1.14916 0.12
    5 4 4 1590.8673 1518.8750 -180.0 1.14699 0.39
    3 9 -2 714.2930 681.1356 180.0 1.14646 0.16
    2 7 -8 401.7457 381.7891 0.0 1.14552 0.09
    2 2 -11 2843.7623 2710.9953 0.0 1.14545 0.56
    6 0 2 1416.7649 1347.6591 180.0 1.14488 0.15
    6 3 -3 898.3205 851.5824 180.0 1.14451 0.15
    4 8 -1 642.8946 609.8846  0.0 1.14429 0.14
    1 4 10 2368.3135 2253.6386 180.0 1.14397 0.62
    6 1 -5 68.2072 64.7439 0.0 1.14383 0.01
    2 6 -9 1641.9028 1559.3219 180.0 1.14373 0.34
    1 9 5 1.2785 1.2074 0.0 1.14323 0.00
    6 3 0 670.7392 638.1279 180.0 1.14267 0.13
    1 5 -10 859.0300 818.1133  0.0 1.14258 0.19
    1 10 2 2811.8528 2662.7172 180.0 1.14249 0.71
    2 7 7 28.3432 26.9940 -180.0 1.14244 0.01
    5 6 1 46.6910 44.5226 0.0 1.14210 0.01
    5 5 3 2343.0061 2235.8184 0.0 1.14180 0.54
    3 8 4 93.6590 89.4382 0.0 1.14166 0.02
    2 2 10 1578.3399 1506.9318  0.0 1.14115 0.43
    2 6 8 6425.7684 6138.6387 0.0 1.14026 1.71
    4 8 -2 1466.8305 1405.2049 180.0 1.14024 0.31
    6 1 2 2122.6835 2023.1871 0.0 1.13954 0.44
    4 8 0 738.5157 704.0835 0.0 1.13942 0.17
    0 10 3 605.7312 591.9948 -180.0 1.13938 0.15
    3 9 1 827.2867 784.8535  0.0 1.13884 0.20
    3 2 9 144.2533 136.8733 -180.0 1.13702 0.04
    5 2 -8 1826.2158 1726.7453 0.0 1.13689 0.28
    4 5 -8 156.0206 147.0735  0.0 1.13678 0.03
    1 3 -11 8.2370 7.7842 180.0 1.13668 0.00
    4 6 -7 565.7762 533.1914 180.0 1.13566 0.10
    2 9 -5 1589.2058 1498.8789 180.0 1.13475 0.36
    0 5 10 28.7737 27.4213 180.0 1.13386 0.01
    5 6 -4 404.6378 386.0737 180.0 1.13360 0.07
    1 0 11 5557.3676 5313.7813  0.0 1.13346 0.71
    1 7 8 1264.9300 1209.6424 0.0 1.13318 0.32
    2 9 4 255.7248 245.0171  0.0 1.13295 0.06
    5 3 5 87.6727 84.0095 180.0 1.13263 0.02
    1 10 -3 486.6227 472.4840  0.0 1.13199 0.12
    3 9 -3 8.5692 8.1719 180.0 1.13129 0.00
    4 5 6 55.6748 53.4293 0.0 1.13118 0.01
    4 6 5 23.1257 22.1734  0.0 1.13087 0.01
    4 0 -10 75.1308 72.8358 -180.0 1.12851 0.01
    5 4 -7 7.7759 7.5245 0.0 1.12830 0.00
    1 1 11 999.6595 969.4762 180.0 1.12828 0.25
    6 2 -5 59.4834 57.5799 0.0 1.12808 0.01
    2 8 -7 190.3184 184.4589 180.0 1.12796 0.04
    6 3 -4 380.6945 370.4128  0.0 1.12756 0.06
    4 8 -3 1186.5105 1154.8192 0.0 1.12755 0.24
    5 5 -6 1056.4742 1033.3679 0.0 1.12665 0.18
    4 8 1 1033.9119 1014.1101 -180.0 1.12598 0.23
    0 3 11 32.0837 31.4582 0.0 1.12585 0.01
    2 8 6 1232.2254 1210.1231  0.0 1.12541 0.31
    1 6 9 6058.1463 5945.4589 -180.0 1.12471 1.51
    6 3 1 1063.7139 1043.9379  0.0 1.12462 0.21
    6 2 2 967.5176 950.0046 180.0 1.12397 0.20
    3 6 7 313.0850 307.9791 180.0 1.12340 0.08
    4 1 -10 1065.3145 1051.5416 180.0 1.12339 0.17
    3 8 -6 809.6290 788.7609 0.0 1.12293 0.17
    2 5 -10 1139.5882 1120.8134 0.0 1.12286 0.23
    1 8 7 2028.6869 1973.5220  0.0 1.12276 0.50
    2 10 -1 36.2808 35.1851 0.0 1.12219 0.01
    2 10 0 27.7739 27.0310 -180.0 1.12200 0.01
    3 4 -10 253.5226 251.4634  0.0 1.12170 0.04
    4 0 8 174.7347 174.2034 -180.0 1.12147 0.02
    0 9 6 57.6679 56.7842 -180.0 1.12095 0.01
    3 0 -11 246.1408 246.7944 -180.0 1.12050 0.02
    1 9 -6 126.4198 125.0190 0.0 1.12046 0.03
    2 3 -11 0.9377 0.9471 0.0 1.11945 0.00
    3 7 6 1236.9909 1249.9009 -180.0 1.11923 0.31
    2 5 9 168.7189 170.7057 0.0 1.11919 0.04
    3 9 2 2993.8715 3019.2384 0.0 1.11916 0.70
    4 4 -9 3767.5449 3820.6568  0.0 1.11900 0.62
    1 10 3 236.8344 238.9458 180.0 1.11860 0.06
    5 6 2 4.0611 4.1716 -180.0 1.11786 0.00
    4 1 8 59.5361 61.7535 0.0 1.11646 0.02
    6 4 -2 103.4318 108.7361 -180.0 1.11635 0.02
    6 4 -1 48.2043 50.8148 0.0 1.11578 0.01
    4 7 -6 1051.9802 1107.4687  0.0 1.11582 0.20
    5 1 6 330.7454 345.4090 -180.0 1.11545 0.08
    3 1 -11 1287.0872 1344.1492 0.0 1.11549 0.22
    2 3 10 324.8669 339.7795 180.0 1.11543 0.08
    6 0 -6 4072.7498 4286.4226 180.0 1.11509 0.30
    2 10 -2 430.7149 454.6775  0.0 1.11401 0.10
    2 10 1 807.3331 847.4392 0.0 1.11345 0.19
    1 2 11 322.4861 339.9882  0.0 1.11316 0.08
    4 4 7 1054.0817 1112.2914 0.0 1.11290 0.27
    4 7 4 0.1571 0.1664 0.0 1.11203 0.00
    3 3 9 162.7889 172.9972 0.0 1.11158 0.04
    5 3 -8 181.5226 193.2109 -180.0 1.11145 0.03
    6 1 -6 1644.3412 1775.6573 0.0 1.11015 0.24
    0 10 4 2503.4833 2859.3180  0.0 1.10959 0.59
    3 5 8 84.3306 91.1303  0.0 1.10921 0.02
    6 4 -3 5758.9557 6319.7203 180.0 1.10868 0.95
    3 9 -4 553.7513 612.5603 0.0 1.10846 0.12
    4 2 -10 191.2607 206.6243 180.0 1.10846 0.03
    4 8 -4 663.8207 722.3898 -180.0 1.10705 0.13
    6 4 0 302.0642 327.9913 -180.0 1.10700 0.06
    5 6 -5 3180.9155 3446.8979  0.0 1.10674 0.55
    6 1 3 0.4152 0.4472 0.0 1.10512 0.00
    1 10 -4 437.2876 450.0975 -180.0 1.10487 0.10
    4 8 2 648.2789 696.4007  0.0 1.10483 0.14
    6 3 -5 775.5476 839.7460 180.0 1.10322 0.12
    4 2 8 2390.9512 2600.9628 180.0 1.10180 0.61
    1 4 -11 9.0020 9.8150 180.0 1.10155 0.00
    5 5 4 25.9165 28.2529 180.0 1.10123 0.01
    5 2 6 2324.1951 2532.5492 -180.0 1.10083 0.56
    3 2 -11 68.4911 74.6340 180.0 1.10087 0.01
    6 3 2 2350.3125 2554.2059 0.0 1.09937 0.46
    1 7 -9 658.7334 712.1285 0.0 1.09942 0.14
    5 7 -1 70.2561 75.9684 -180.0 1.09866 0.01
    1 5 10 165.4631 179.7885 -180.0 1.09856 0.04
    2 10 -3 2625.0741 2774.4471 180.0 1.09800 0.57
    5 4 5 14.3603 15.7053 -180.0 1.09787 0.00
    3 8 5 1919.6037 2095.4400 180.0 1.09731 0.46
    5 7 -2 657.3970 717.7363 180.0 1.09713 0.12
    2 10 2 438.6068 475.5963 180.0 1.09709 0.10
    5 0 -9 24.1377 26.5812 -180.0 1.09688 0.00
    6 2 -6 13.4832 15.0159 -180.0 1.09574 0.00
    3 6 -9 346.6800 388.0962 0.0 1.09521 0.06
    1 9 6 96.8428 110.3737  0.0 1.09494 0.02
    3 7 -8 1725.3536 1944.2362 0.0 1.09472 0.32
    0 7 9 1291.9927 1462.0350 -180.0 1.09369 0.29
    1 8 -8 22.5622 25.6317 0.0 1.09361 0.00
    2 9 -6 24.3480 27.7169 0.0 1.09356 0.01
    6 4 -4 236.2204 266.6089 0.0 1.09325 0.04
    3 9 3 168.4010 189.6458 0.0 1.09258 0.04
    5 7 0 253.3888 285.6796 180.0 1.09230 0.05
    5 1 -9 1.1079 1.2529 0.0 1.09218 0.00
    0 4 11 5614.9531 6359.8539  0.0 1.09169 1.25
    2 9 5 172.6499 194.1421 180.0 1.09159 0.04
    6 2 3 154.9468 176.6172 -180.0 1.09090 0.03
    6 4 1 1756.0338 2008.1331  0.0 1.09057 0.32
    0 8 8 528.5111 612.3312 180.0 1.08999 0.12
    1 3 11 71.0551 82.2145 -180.0 1.08924 0.02
    1 10 4 3651.9616 4422.8685 -180.0 1.08836 0.84
    1 6 -10 1285.4994 1510.5999 180.0 1.08798 0.26
    5 7 -3 34.5998 40.7455 0.0 1.08782 0.01
    5 6 3 1676.1089 1958.7261 0.0 1.08731 0.35
    2 4 -11 31.6891 36.9500 180.0 1.08585 0.01
    4 3 -10 135.7830 158.6007  0.0 1.08484 0.02
    5 5 -7 1729.4174 2018.2992  0.0 1.08466 0.27
    1 1 -12 190.7772 223.8318 -180.0 1.08387 0.04
    4 6 -8 3887.0342 4595.7449 0.0 1.08297 0.64
    2 4 10 117.1446 139.0213 -180.0 1.08218 0.03
    0 6 10 254.9066 306.6485 -180.0 1.08045 0.06
    4 8 -5 52.2487 63.0725 180.0 1.08002 0.01
    2 7 -9 60.4080 72.8836 -180.0 1.07984 0.01
    3 9 -5 56.7000 68.7432  0.0 1.07935 0.01
    3 5 -10 133.5048 159.9446  0.0 1.07880 0.02
    3 4 9 241.3350 288.5697 0.0 1.07866 0.06
    4 3 8 1332.2354 1591.7798  0.0 1.07859 0.32
    5 4 -8 55.0750 65.9375 0.0 1.07854 0.01
    5 7 1 978.4974 1173.1119 -180.0 1.07847 0.19
    5 2 -9 133.5374 159.6812  0.0 1.07844 0.02
    4 6 6 895.2141 1070.4615 -180.0 1.07812 0.21
    5 3 6 105.1326 125.6041 180.0 1.07769 0.02
    3 3 -11 668.1712 798.3345 0.0 1.07773 0.11
    3 8 -7 17.7745 21.1511  0.0 1.07740 0.00
    4 8 3 87.8698 104.7691 180.0 1.07726 0.02
    0 0 12 2893.2316 3455.7260 180.0 1.07698 0.31
    2 7 8 25.7392 30.6454 180.0 1.07692 0.01
    4 5 -9 480.0379 572.7657 180.0 1.07639 0.08
    2 0 -12 3352.0283 4023.2966 -180.0 1.07524 0.29
    2 10 -4 798.3913 942.1081 0.0 1.07514 0.16
    0 10 5 37.6242 44.9157 180.0 1.07452 0.01
    5 6 -6 977.6901 1177.9377 -180.0 1.07421 0.16
    6 5 -2 45.4286 54.7859 0.0 1.07404 0.01
    2 10 3 683.4301 824.3647  0.0 1.07395 0.15
    6 5 -1 301.5668 365.5907 180.0 1.07353 0.05
    4 7 -7 642.7226 782.6562  0.0 1.07304 0.11
    6 3 -6 836.7986 1020.0175 0.0 1.07291 0.12
    0 1 12 888.5521 1085.4512  0.0 1.07253 0.19
    2 8 -8 179.3725 219.9667 180.0 1.07240 0.03
    1 10 -5 484.6791 599.5551 -180.0 1.07215 0.10
    6 1 -7 132.6182 162.9485  0.0 1.07184 0.02
    1 9 -7 44.8845 55.4795  0.0 1.07135 0.01
    5 7 -4 87.2153 107.6821 0.0 1.07131 0.01
    6 4 -5 2.9572 3.6583  0.0 1.07101 0.00
    4 5 7 216.1675 267.0827 -180.0 1.07096 0.05
    2 6 -10 1829.6986 2264.5868 0.0 1.07091 0.33
    2 1 -12 244.0037 301.7153 180.0 1.07081 0.04
    6 0 4 3196.3368 3958.3006 -180.0 1.07068 0.32
    1 2 -12 2.2461 2.7862 0.0 1.07044 0.00
    0 11 1 434.9423 539.7732 0.0 1.07035 0.09
    2 8 7 419.5325 523.8475 0.0 1.06987 0.10
    0 9 7 1.0071 1.2585  0.0 1.06986 0.00
    4 7 5 36.6228 45.9994 0.0 1.06900 0.01
    3 1 10 33.3435 41.7907 180.0 1.06895 0.01
    6 3 3 976.2963 1232.4374 180.0 1.06836 0.19
    2 6 9 851.1899 1081.0711 180.0 1.06773 0.19
    6 4 2 15.0845 19.2001 0.0 1.06749 0.00
    6 5 -3 1001.9933 1281.3898 0.0 1.06719 0.16
    2 1 11 14.6786 18.7092  0.0 1.06696 0.00
    6 1 4 73.0656 93.8224 0.0 1.06631 0.01
    6 5 0 705.4213 915.6034 180.0 1.06570 0.12
    1 7 9 0.6326 0.8398 180.0 1.06379 0.00
    3 7 7 93.3128 124.5762  0.0 1.06268 0.02
    4 9 -1 62.7815 84.6825  0.0 1.06269 0.01
    1 8 8 6.6876 9.0867 0.0 1.06226 0.00
    1 11 0 18.9000 26.2453 -180.0 1.06217 0.00
    3 10 -1 1324.4698 1814.0594  0.0 1.06097 0.26
    1 5 -11 981.4424 1325.1914 -180.0 1.06083 0.19
    3 9 4 702.2420 956.3307 0.0 1.06058 0.15
    1 11 -1 24.3111 33.9810 180.0 1.06047 0.01
    5 0 7 387.8510 517.5399  0.0 1.05998 0.04
    0 2 12 159.2124 213.8492 180.0 1.05952 0.03
    0 11 2 770.2962 1114.1056 180.0 1.05951 0.16
    4 9 -2 227.7127 311.9207 -180.0 1.05944 0.04
    3 6 8 209.7479 282.4723  0.0 1.05906 0.05
    3 10 0 272.0826 372.9510 0.0 1.05894 0.05
    6 2 -7 28.8026 38.8842 180.0 1.05885 0.00
    4 9 0 30.2793 41.1889 -180.0 1.05879 0.01
    1 4 11 21.0838 28.3106 -180.0 1.05822 0.00
    5 7 2 106.7712 143.6182  0.0 1.05799 0.02
    2 2 -12 6.4159 8.5807  0.0 1.05786 0.00
    5 5 5 1093.5391 1463.0967 -180.0 1.05754 0.23
    1 11 1 367.9565 487.1347  0.0 1.05675 0.08
    5 3 -9 15.2790 20.4185  0.0 1.05666 0.00
    3 2 10 379.8485 506.9658 0.0 1.05606 0.09
    3 10 -2 446.2910 595.9942 -180.0 1.05589 0.09
    5 1 7 67.6113 90.2518  0.0 1.05574 0.02
    2 2 11 550.5184 740.1451 -180.0 1.05414 0.12
    4 4 -10 133.0776 179.2426 -180.0 1.05418 0.02
    6 2 4 174.0366 235.1976 180.0 1.05351 0.03
    6 5 -4 89.8852 123.2068  0.0 1.05341 0.01
    1 10 5 243.4583 342.3180  0.0 1.05337 0.05
    5 6 4 279.9364 379.5094 180.0 1.05210 0.06
    0 5 11 318.9186 433.7662 180.0 1.05202 0.07
    1 11 -2 50.1605 71.8754  0.0 1.05173 0.01
    6 5 1 969.3532 1307.7352 -180.0 1.05101 0.17
    4 1 -11 749.6863 1007.1173  0.0 1.05083 0.10
    3 8 6 938.6589 1262.3192 -180.0 1.05074 0.20
    3 10 1 370.4978 490.4299  0.0 1.04993 0.07
    1 6 10 12.0219 16.0590 -180.0 1.04977 0.00
    2 9 -7 276.2681 359.1196 0.0 1.04957 0.05
    4 9 -3 190.4400 252.1718 180.0 1.04924 0.03
    1 3 -12 330.5267 444.1737 0.0 1.04912 0.06
    5 7 -5 39.8018 53.4259 0.0 1.04855 0.01
    4 4 8 220.8260 298.4300 -180.0 1.04844 0.05
    4 9 1 624.3352 847.9289  0.0 1.04797 0.12
    4 8 -6 179.3067 243.7125  0.0 1.04791 0.03
    5 4 6 91.2213 124.3897 -180.0 1.04761 0.02
    3 4 -11 37.2233 50.7963 0.0 1.04765 0.01
    2 9 6 406.9038 559.4854 -180.0 1.04751 0.09
    2 5 -11 2.7177 3.7682 180.0 1.04678 0.00
    2 10 -5 1522.6374 2195.5549 -180.0 1.04672 0.29
    3 9 -6 67.5768 97.7711  0.0 1.04551 0.01
    1 9 7 401.5380 583.5004 0.0 1.04537 0.08
    2 10 4 4.3666 6.3272 180.0 1.04530 0.00
    4 8 4 445.1506 633.4459 -180.0 1.04477 0.09
    4 1 9 226.8696 316.6055 -180.0 1.04452 0.05
    1 11 2 55.1334 81.0723 0.0 1.04452 0.01
    3 10 -3 12.8614 18.7561 180.0 1.04400 0.00
    2 5 10 755.1666 1074.6370 180.0 1.04350 0.16
    5 2 7 827.6774 1163.0949  0.0 1.04331 0.18
    6 4 -6 166.5818 240.0715 0.0 1.04322 0.02
    0 11 3 50.0213 77.6794 -180.0 1.04214 0.01
    3 5 9 123.9494 174.8003  0.0 1.04034 0.03
    5 5 -8 0.8955 1.2737 -180.0 1.04023 0.00
    6 4 3 10.3030 14.3355 -180.0 1.03904 0.00
    1 1 12 0.4457 0.6153 -180.0 1.03898 0.00
    0 3 12 31.6096 43.6982 0.0 1.03883 0.01
    3 7 -9 229.5076 319.8171  0.0 1.03872 0.04
    4 2 -11 2121.4408 2905.7271 0.0 1.03858 0.29
    6 3 -7 323.0376 443.2728  0.0 1.03820 0.04
    5 6 -7 741.7525 1007.2109 0.0 1.03763 0.11
    2 3 -12 34.5715 46.6185  0.0 1.03727 0.01
    1 11 -3 369.5961 472.0516 -180.0 1.03648 0.07
    0 10 6 628.7523 833.6862  0.0 1.03586 0.13
    3 1 -12 51.1487 68.0299  0.0 1.03586 0.01
    3 3 10 866.3297 1150.6299 180.0 1.03558 0.19
    1 10 -6 1781.0747 2419.4512 180.0 1.03547 0.34
    6 0 -8 1032.2894 1370.6152 0.0 1.03456 0.06
    3 10 2 1373.2503 1856.9007 0.0 1.03445 0.27
    1 8 -9 564.2612 768.8330 -180.0 1.03430 0.11
    2 3 11 3.8620 5.0688  0.0 1.03377 0.00
    5 8 -1 223.0149 297.7373 -180.0 1.03366 0.04
    6 5 -5 8.5533 11.3823  0.0 1.03348 0.00
    5 1 -10 692.2266 903.0907 0.0 1.03339 0.09
    6 3 4 506.8819 661.9337 0.0 1.03317 0.09
    4 9 -4 158.5593 208.8766 0.0 1.03266 0.03
    1 7 -10 469.0764 614.3441 0.0 1.03255 0.09
    4 2 9 190.4000 244.6864 -180.0 1.03249 0.04
    3 6 -10 790.7974 1026.3599  0.0 1.03249 0.12
    5 8 -2 506.1269 659.1672 -180.0 1.03239 0.08
    7 0 -1 47.7693 61.9070 0.0 1.03210 0.00
    5 7 3 1.1466 1.4713  0.0 1.03198 0.00
    4 9 2 49.3691 61.9176 180.0 1.03086 0.01
    6 1 -8 10.9019 13.6228  0.0 1.03062 0.00
    7 1 -2 356.8328 441.5816 180.0 1.03034 0.05
    4 6 -9 150.3850 187.1203  0.0 1.03038 0.02
    6 5 2 27.7429 34.4798 -180.0 1.03031 0.00
    3 8 -8 325.4568 403.7747 0.0 1.03038 0.05
    7 0 -3 797.8308 980.2541 180.0 1.02988 0.05
    0 8 9 45.7107 55.9721 -180.0 1.02952 0.01
    2 11 -1 94.9825 116.2647 -180.0 1.02894 0.02
    2 11 0 36.7250 44.9015  0.0 1.02879 0.01
    5 8 0 3.4041 4.1141 -180.0 1.02836 0.00
    6 6 -2 24.1906 29.2163  0.0 1.02831 0.00
    4 7 -8 666.0032 803.5858  0.0 1.02827 0.10
    5 4 -9 67.4569 81.4558 0.0 1.02826 0.01
    7 1 -1 0.6455 0.7786 -180.0 1.02819 0.00
    6 6 -1 30.2844 36.2734 180.0 1.02786 0.00
    1 2 12 1027.3523 1220.9151 0.0 1.02713 0.21
    1 11 3 304.3765 343.5422 0.0 1.02618 0.06
    0 7 10 382.2177 440.6471  0.0 1.02610 0.07
    7 1 -3 1024.5382 1171.4861  0.0 1.02598 0.14
    3 10 -4 41.7012 47.4328 -180.0 1.02598 0.01
    4 6 7 956.6191 1112.6218  0.0 1.02561 0.20
    6 1 5 1049.8991 1216.4867 180.0 1.02481 0.20
    3 9 5 123.7009 140.5854 180.0 1.02474 0.03
    5 8 -3 2885.2424 3267.2891 180.0 1.02462 0.46
    4 7 6 563.2366 645.8275 180.0 1.02412 0.12
    3 2 -12 243.2500 281.3238 0.0 1.02412 0.03
    5 3 7 321.5669 371.9562 180.0 1.02355 0.07
    2 11 -2 108.4010 120.9464 0.0 1.02263 0.02
    6 6 -3 448.2864 510.9824 -180.0 1.02230 0.07
    2 11 1 3.3638 3.8071 180.0 1.02219 0.00
    1 5 11 40.6539 46.8095  0.0 1.02196 0.01
    5 2 -10 3.2741 3.7937 180.0 1.02173 0.00
    1 9 -8 776.5261 886.8986 180.0 1.02173 0.14
    1 4 -12 17.2329 19.9466 -180.0 1.02131 0.00
    6 6 0 297.1623 343.6729 -180.0 1.02099 0.05
    5 7 -6 76.3284 88.4084  0.0 1.02076 0.01
    7 1 0 50.8174 59.2248 0.0 1.01964 0.01
    0 11 4 397.3751 470.6620 180.0 1.01921 0.08
    4 3 -11 42.8629 50.1186 -180.0 1.01908 0.01
    6 2 -8 44.5853 52.0584 0.0 1.01905 0.01
    7 2 -2 830.3719 968.5018 -180.0 1.01879 0.11
    0 9 8 122.0152 142.5286  0.0 1.01877 0.02
    4 5 -10 1684.6828 1968.5258 0.0 1.01833 0.24
    2 8 -9 12.7563 14.8213 0.0 1.01795 0.00
    2 7 -10 211.7024 246.4175 180.0 1.01793 0.04
    5 8 1 1071.6775 1247.7158  0.0 1.01680 0.19
    7 2 -1 6.2123 7.1946  0.0 1.01670 0.00
    1 6 -11 3835.7755 4466.6261 0.0 1.01671 0.67
    1 11 -4 153.3249 173.3025 180.0 1.01554 0.03
    2 8 8 174.8987 204.2777 0.0 1.01549 0.04
    7 1 -4 845.5247 984.4507 -180.0 1.01536 0.11
    1 10 6 982.3354 1135.8798 0.0 1.01523 0.19
    2 7 9 1.2820 1.5050 -180.0 1.01519 0.00
    7 2 -3 292.3314 343.4324 180.0 1.01457 0.04
    2 10 -6 248.9310 293.6017 180.0 1.01413 0.04
    5 6 5 348.9948 416.1186  0.0 1.01381 0.07
    6 2 5 196.4480 235.1805 -180.0 1.01344 0.04
    4 3 9 591.0671 708.8386 0.0 1.01332 0.12
    3 10 3 1828.3240 2183.8210 180.0 1.01334 0.35
    4 5 8 1205.6658 1446.8087  0.0 1.01315 0.25
    2 10 5 1043.3750 1255.9355 -180.0 1.01256 0.21
    5 5 6 99.7105 120.3973 0.0 1.01240 0.02
    3 5 -11 259.6146 313.1992 -180.0 1.01243 0.04
    4 8 -7 167.1223 201.6924 180.0 1.01224 0.03
    0 4 12 211.2536 256.2071 0.0 1.01182 0.04
    6 4 -7 5296.8732 6453.8412  0.0 1.01123 0.67
    5 8 -4 4.0048 4.8937 0.0 1.01078 0.00
    4 9 -5 51.9842 63.5729 180.0 1.01062 0.01
    2 4 -12 213.0040 261.9834 0.0 1.01037 0.03
    2 11 -3 115.0142 140.2901 -180.0 1.01020 0.02
    6 6 -4 15.4996 19.0776 180.0 1.01017 0.00
    2 11 2 63.0193 78.1781 -180.0 1.00949 0.01
    0 6 11 498.0050 624.6589  0.0 1.00894 0.09
    7 0 1 90.3746 113.6233 0.0 1.00882 0.01
    4 8 5 583.4685 732.3473 0.0 1.00885 0.11
    3 4 10 2231.2664 2794.7734 180.0 1.00881 0.46
    7 2 0 446.2821 565.5415 -180.0 1.00843 0.06
    3 9 -7 1.3613 1.7290 -180.0 1.00847 0.00
    6 5 -6 25.6337 32.4268  0.0 1.00844 0.00
    4 9 3 51.7112 65.5037 -180.0 1.00836 0.01
    1 3 12 355.1095 448.2730  0.0 1.00826 0.07
    6 6 1 908.7612 1155.6930  0.0 1.00805 0.15
    3 7 8 384.1156 489.6259  0.0 1.00773 0.08
    2 4 11 301.8244 386.1188  0.0 1.00713 0.06
    6 4 4 266.5360 343.2604 0.0 1.00658 0.05
    3 3 -12 336.6687 436.8170  0.0 1.00541 0.05
    7 1 1 1614.5855 2126.0456 -180.0 1.00516 0.24
    1 0 -13 178.6720 232.9099 -180.0 1.00473 0.01
    6 5 3 410.8569 539.2138  0.0 1.00466 0.07
    1 8 9 721.1900 959.8139 -180.0 1.00446 0.14
    2 9 -8 113.1316 151.7920 0.0 1.00437 0.02
    7 2 -4 116.5284 155.4195 -180.0 1.00429 0.01
    2 6 -11 0.9378 1.2387 -180.0 1.00432 0.00
    3 8 7 455.1457 604.1811  0.0 1.00353 0.09
    5 3 -10 410.4540 540.0190 -180.0 1.00314 0.05
    3 10 -5 1204.0179 1633.6741 180.0 1.00277 0.20
    1 11 4 161.0321 221.0530 180.0 1.00267 0.03
    7 0 -5 16.6149 22.3242 -180.0 1.00262 0.00
    2 9 7 273.2523 367.8156  0.0 1.00229 0.05
    5 7 4 25.1290 33.3896  0.0 1.00173 0.00
    2 6 10 331.2653 440.8264 -180.0 1.00141 0.07
    1 1 -13 14.4274 19.0479  0.0 1.00111 0.00
    6 3 -8 15.7695 20.9873 0.0 1.00061 0.00
    7 3 -2 623.2088 843.7834 180.0 1.00036 0.08
    1 7 10 33.6125 45.3622 180.0 0.99972 0.01
    5 8 2 121.7986 163.4661  0.0 0.99957 0.02
    7 1 -5 4.0890 5.5706 0.0 0.99903 0.00
    5 1 8 1139.0035 1483.8622 0.0 0.99867 0.23
    3 6 9 19.4595 25.6993 0.0 0.99863 0.00
    5 6 -8 148.8514 198.1466  0.0 0.99853 0.02
    3 0 11 145.8897 189.9319  0.0 0.99845 0.01
    7 3 -1 225.9568 306.4213 180.0 0.99839 0.03
    5 4 7 18.8116 24.3193  0.0 0.99768 0.00
    7 3 -3 249.4960 314.3535 0.0 0.99637 0.03
    1 10 -7 229.6605 284.5341 180.0 0.99634 0.04
    1 9 8 10.0568 12.4357 180.0 0.99602 0.00
    6 3 5 883.1556 1099.1731 180.0 0.99529 0.16
    0 10 7 702.3559 814.6184 0.0 0.99514 0.13
    3 1 11 420.8452 523.0337 180.0 0.99490 0.08
    5 5 -9 1.8965 2.3434  0.0 0.99491 0.00
    7 2 1 714.1527 873.7209  0.0 0.99442 0.10
    4 4 -11 855.0351 1056.7782 0.0 0.99354 0.11
    6 6 -5 34.0351 42.2526  0.0 0.99255 0.00
    2 0 12 99.5334 123.3720 0.0 0.99247 0.01
    2 1 -13 300.0746 372.1382 0.0 0.99232 0.04
    2 11 -4 67.3161 84.7032 180.0 0.99231 0.01
    0 11 5 0.7264 0.9320  0.0 0.99183 0.00
    5 8 -5 9.6969 12.1496 0.0 0.99160 0.00
    2 11 3 220.1032 278.4727  0.0 0.99138 0.04
    0 1 13 21.5429 26.8142 0.0 0.99063 0.00
    7 3 0 1007.7284 1267.9501 180.0 0.99055 0.14
    1 2 -13 927.8682 1155.2690 180.0 0.99050 0.15
    1 11 -5 7.3954 9.5414 180.0 0.98996 0.00
    6 6 2 311.1364 389.4023 0.0 0.98974 0.05
    4 10 -1 898.5580 1134.4490 -180.0 0.98936 0.15
    5 7 -7 41.1414 51.5863 -180.0 0.98921 0.01
    2 1 12 181.0725 224.2224  0.0 0.98899 0.03
    1 5 -12 165.9420 206.4238 0.0 0.98861 0.03
    7 2 -5 715.4410 896.0876 180.0 0.98848 0.08
    4 0 -12 2019.9436 2490.6924 0.0 0.98840 0.12
    4 4 9 959.9477 1183.1368  0.0 0.98820 0.19
    5 2 8 101.4395 124.8055 0.0 0.98814 0.02
    6 1 -9 174.8277 215.7162  0.0 0.98799 0.02
    3 10 4 284.4091 352.2904 -180.0 0.98766 0.05
    4 10 -2 279.6956 341.9404 180.0 0.98674 0.05
    7 3 -4 372.6894 455.1698 0.0 0.98662 0.05
    3 9 6 482.5235 589.0183 180.0 0.98651 0.09
    4 10 0 85.5788 104.2219 -180.0 0.98621 0.01
    7 1 2 335.5540 407.2407  0.0 0.98551 0.05
    6 0 6 465.7283 563.5135 0.0 0.98550 0.04
    4 1 -12 496.7989 598.9649 -180.0 0.98496 0.06
    3 7 -10 201.4830 243.9187  0.0 0.98476 0.03
    0 12 0 1944.8532 2414.6076 0.0 0.98454 0.17
    3 2 11 115.6621 139.0272 180.0 0.98448 0.02
    4 9 -6 549.5301 665.4042 0.0 0.98417 0.08
    1 4 12 468.1242 559.7896 0.0 0.98350 0.09
    3 8 -9 958.7409 1149.9117  0.0 0.98328 0.14
    4 7 -9 467.4691 557.2027 -180.0 0.98293 0.06
    4 0 10 511.4722 605.4656 -180.0 0.98262 0.05
    1 6 11 76.5048 90.5313 -180.0 0.98234 0.01
    6 1 6 778.3004 917.0261 -180.0 0.98209 0.14
    2 2 -13 157.7706 185.7231 0.0 0.98199 0.02
    0 12 1 893.5222 1058.3632 180.0 0.98170 0.16
    4 9 4 142.7406 167.2518 0.0 0.98156 0.03
    6 7 -2 900.7073 1048.5683 180.0 0.98113 0.13
    3 11 -1 546.7656 636.3959 -180.0 0.98114 0.09
    5 0 -11 84.1501 97.9540 0.0 0.98089 0.00
    3 4 -12 4671.5555 5430.3514  0.0 0.98085 0.63
    6 7 -1 438.7747 507.7374 -180.0 0.98074 0.06
    0 2 13 2.0757 2.4001  0.0 0.98035 0.00
    0 5 12 201.8402 231.7861 -180.0 0.97999 0.04
    3 11 0 35.6926 40.2819 -180.0 0.97953 0.01
    6 5 -7 237.1170 270.2269 -180.0 0.97946 0.03
    4 1 10 912.6016 1048.7028 0.0 0.97924 0.18
    4 6 -10 455.6666 518.9412 0.0 0.97911 0.06
    4 7 7 1388.0270 1580.2713 -180.0 0.97879 0.26
    2 2 12 1735.7615 1984.0501  0.0 0.97876 0.33
    5 4 -10 551.4353 628.8154  0.0 0.97875 0.07
    2 10 -7 1353.7711 1497.1864  0.0 0.97875 0.22
    2 5 -12 985.3258 1119.8358 0.0 0.97867 0.15
    4 10 -3 713.6242 798.8287 180.0 0.97848 0.11
    1 8 -10 77.2015 86.3054 180.0 0.97804 0.01
    7 1 -6 717.7480 807.8900  0.0 0.97781 0.08
    6 2 -9 116.7776 132.6640 0.0 0.97778 0.01
    5 8 3 616.1063 696.7748 0.0 0.97756 0.10
    5 1 -11 1052.4546 1199.7667  0.0 0.97753 0.12
    4 10 1 3.4760 3.9075 -180.0 0.97745 0.00
    7 3 1 880.3373 993.4528 -180.0 0.97727 0.12
    3 5 10 577.7549 657.0255  0.0 0.97725 0.11
    3 11 -2 61.7039 68.9827 -180.0 0.97712 0.01
    2 10 6 399.4872 448.0145  0.0 0.97708 0.07
    6 4 -8 173.9651 197.5965 -180.0 0.97640 0.02
    7 4 -2 153.6078 173.9542 -180.0 0.97616 0.02
    6 7 -3 952.2336 1080.6695 0.0 0.97591 0.13
    2 5 11 57.6134 65.6550 -180.0 0.97573 0.01
    3 10 -6 161.8597 184.0474 0.0 0.97545 0.03
    7 2 2 969.1856 1103.6703 0.0 0.97538 0.14
    1 12 0 1189.5480 1359.3053  0.0 0.97537 0.21
    1 10 7 273.3493 311.0258  0.0 0.97535 0.05
    6 5 4 672.7015 767.5926  0.0 0.97523 0.11
    1 11 5 698.8095 796.0421 180.0 0.97512 0.12
    4 2 -12 1316.5857 1506.7161  0.0 0.97485 0.16
    6 7 0 238.6094 271.8428 0.0 0.97476 0.04
    4 6 8 3034.2235 3469.9832 0.0 0.97450 0.57
    4 8 -8 2006.0750 2284.9191 0.0 0.97440 0.28
    7 4 -1 278.6855 317.2478 0.0 0.97433 0.04
    1 12 -1 1114.6506 1258.1210 -180.0 0.97405 0.19
    5 6 6 28.0264 32.1041 180.0 0.97383 0.01
    3 6 -11 1.9613 2.2416 180.0 0.97386 0.00
    1 3 -13 40.2813 46.1809 0.0 0.97354 0.01
    0 12 2 11.7852 13.1673 180.0 0.97331 0.00
    1 9 -9 248.4758 281.8677 0.0 0.97286 0.04
    0 8 10 504.7764 576.2670 180.0 0.97256 0.09
    7 4 -3 2.3477 2.6842 0.0 0.97246 0.00
    3 11 1 550.7315 628.7914  0.0 0.97239 0.09
    5 9 -1 90.9754 104.3067 180.0 0.97233 0.01
    6 2 6 190.1518 219.9973  0.0 0.97206 0.03
    7 3 -5 1142.9535 1317.9533 0.0 0.97162 0.13
    6 4 5 1362.2458 1582.3463 180.0 0.97145 0.23
    5 3 8 66.8043 77.7772 -180.0 0.97130 0.01
    5 9 -2 123.4015 142.8722 180.0 0.97127 0.02
    1 12 1 41.0408 47.0765 180.0 0.97117 0.01
    1 7 -11 446.4686 518.6763  0.0 0.97104 0.07
    4 8 6 787.1327 918.5119 180.0 0.97086 0.14
    6 6 -6 170.6544 200.4208 180.0 0.97030 0.02
    2 11 -5 125.9901 148.5587  0.0 0.96983 0.02
    3 9 -8 283.8951 337.3899 -180.0 0.96960 0.04
    4 2 10 695.8979 826.6180 180.0 0.96930 0.13
    3 0 -13 4985.8467 5950.8697 0.0 0.96897 0.32
    0 9 9 552.7296 668.3645 0.0 0.96888 0.09
    2 11 4 2.6171 3.1800 180.0 0.96871 0.00
    5 7 5 276.3839 333.5038 0.0 0.96851 0.05
    5 8 -6 340.9805 419.0663 0.0 0.96800 0.05
    7 2 -6 1218.8058 1498.6072 0.0 0.96792 0.14
    5 9 0 2632.4660 3237.0711 180.0 0.96792 0.40
    3 3 11 53.9919 65.3652 -180.0 0.96783 0.01
    3 11 -3 563.4464 707.3739 180.0 0.96767 0.09
    5 2 -11 366.4089 444.7134  0.0 0.96764 0.04
    1 12 -2 745.3306 967.6994 0.0 0.96727 0.13
    5 5 7 1070.5459 1307.9392 180.0 0.96713 0.19
    7 4 0 479.5979 600.0380 180.0 0.96705 0.06
    6 6 3 37.6180 46.5199 0.0 0.96694 0.01
    1 0 13 171.7838 211.3412 0.0 0.96583 0.02
    3 1 -13 52.5752 64.4746  0.0 0.96572 0.01
    2 8 -10 484.0057 618.6161 0.0 0.96559 0.07
    2 3 -13 368.3697 454.4184 -180.0 0.96545 0.05
    6 7 -4 45.9073 58.2151 -180.0 0.96534 0.01
    4 10 -4 14.8990 19.0468 180.0 0.96500 0.00
    7 0 3 712.2866 883.9877 0.0 0.96479 0.05
    5 9 -3 859.1268 1086.2537 0.0 0.96480 0.12
    0 7 11 6.6960 8.3699  0.0 0.96426 0.00
    0 3 13 917.2125 1123.2020 180.0 0.96390 0.15
    4 10 2 172.9461 213.9852  0.0 0.96352 0.03
    6 7 1 1745.3493 2149.2732 -180.0 0.96349 0.26
    7 4 -4 87.5548 108.3983  0.0 0.96339 0.01
    4 5 -11 17.0826 20.8314  0.0 0.96335 0.00
    2 8 9 27.0655 33.3117 180.0 0.96325 0.00
    1 1 13 68.5725 82.6840 0.0 0.96262 0.01
    2 3 12 61.3055 73.7869 180.0 0.96238 0.01
    7 1 3 57.5572 69.1950 180.0 0.96159 0.01
    1 12 2 1252.8428 1550.6668 -180.0 0.96165 0.21
    6 3 -9 454.5343 544.2663  0.0 0.96146 0.05
    0 11 6 1199.7589 1486.5566 0.0 0.96118 0.20
    1 11 -6 5.0124 6.2176 0.0 0.96087 0.00
    2 7 -11 92.6314 110.4889 0.0 0.96023 0.01
    3 11 2 0.1279 0.1538 -180.0 0.96005 0.00
    0 12 3 693.7006 874.8098 180.0 0.95979 0.12
    7 3 2 142.6118 166.0365  0.0 0.95917 0.02
    2 9 -9 797.6691 947.3690  0.0 0.95922 0.12
    4 3 -12 463.4108 528.9886 -180.0 0.95867 0.05
    3 10 5 1023.4284 1180.3298 180.0 0.95852 0.18
    4 5 9 1.0171 1.1572 180.0 0.95848 0.00
    5 9 1 577.1017 658.6533 -180.0 0.95825 0.09
    5 6 -9 1022.1085 1162.1045 180.0 0.95823 0.12
    2 7 10 4.6497 5.2190 0.0 0.95769 0.00
    2 9 8 37.7423 41.8348 -180.0 0.95716 0.01
    3 8 8 73.9585 81.2854 -180.0 0.95687 0.01
    3 2 -13 166.6745 180.4935  0.0 0.95619 0.02
    6 3 6 845.4647 912.2454 -180.0 0.95602 0.14
    1 10 -8 277.4497 296.6620 0.0 0.95606 0.04
    7 0 -7 954.9988 1021.4396 0.0 0.95579 0.05
    1 12 -3 32.4480 33.5924  0.0 0.95536 0.01
    3 7 9 265.8636 281.3979  0.0 0.95525 0.05
    5 7 -8 11.2935 11.9030 180.0 0.95517 0.00
    7 4 1 17.1354 17.8581  0.0 0.95467 0.00
    4 9 -7 332.7680 343.6810  0.0 0.95444 0.05
    1 5 12 15.3410 15.9001 180.0 0.95419 0.00
    0 10 8 1393.7529 1410.3210 180.0 0.95363 0.23
    4 3 10 583.6794 601.2653 0.0 0.95339 0.11
    3 11 -4 6.1845 6.2028 180.0 0.95327 0.00
    5 9 -4 1556.5468 1567.9993  0.0 0.95322 0.22
    1 2 13 119.3128 121.9907 180.0 0.95317 0.02
    7 1 -7 233.0441 233.5011 180.0 0.95268 0.02
    1 6 -12 195.2170 195.4842  0.0 0.95261 0.03
    7 2 3 56.9165 56.8843 180.0 0.95218 0.01
    7 3 -6 621.1560 612.8251  0.0 0.95207 0.07
    5 3 -11 210.3994 211.3405 180.0 0.95181 0.02
    5 8 4 50.9911 50.5791 180.0 0.95173 0.01
    3 5 -12 765.0683 763.1690 180.0 0.95178 0.10
    4 9 5 759.3856 748.6404 180.0 0.95159 0.13
    1 4 -13 170.8295 169.5019 180.0 0.95120 0.03
    1 8 10 624.3485 605.0107 0.0 0.95001 0.11
    6 7 -5 511.0039 496.5686 0.0 0.94993 0.06
    5 5 -10 4.3696 4.3175 -180.0 0.94986 0.00
    2 12 -1 426.8559 405.1425  0.0 0.94945 0.07
    7 4 -5 252.2320 244.9044 180.0 0.94941 0.03
    2 12 0 622.5957 592.1690  0.0 0.94934 0.10
    5 4 8 758.9483 758.2148  0.0 0.94911 0.13
    6 0 -10 4395.7326 4395.2929 0.0 0.94819 0.23
    5 0 9 46.4614 46.9032 180.0 0.94791 0.00
    1 9 9 25.4921 24.9045 0.0 0.94791 0.00
    6 5 -8 31.5991 31.4465 180.0 0.94770 0.00
    7 5 -2 141.0715 139.3331 0.0 0.94749 0.02
    6 7 2 716.6479 714.4994  0.0 0.94747 0.10
    1 12 3 594.3755 578.5295  0.0 0.94728 0.10
    3 9 7 13.3932 13.3622 -180.0 0.94712 0.00
    4 10 -5 1201.0943 1191.8123 0.0 0.94693 0.17
    3 4 11 20.2159 20.7721 -180.0 0.94586 0.00
    7 5 -1 568.7534 578.6185 180.0 0.94581 0.07
    3 10 -7 0.9413 0.9652  0.0 0.94516 0.00
    6 1 -10 1069.9379 1110.5005 -180.0 0.94515 0.11
    4 10 3 1395.8726 1441.8380 0.0 0.94507 0.22
    5 1 9 126.3672 132.0319 180.0 0.94487 0.02
    0 6 12 10.0584 10.4470 180.0 0.94488 0.00
    1 11 6 682.3466 704.9580 -180.0 0.94462 0.11
    2 12 -2 10.6661 11.0482 -180.0 0.94449 0.00
    6 6 -7 497.7921 521.8210 0.0 0.94441 0.06
    2 12 1 1568.1936 1645.0577 0.0 0.94414 0.25
    7 5 -3 8.3276 8.7801 180.0 0.94410 0.00
    5 9 2 7.5688 8.0425  0.0 0.94380 0.00
    2 11 -6 355.3836 377.5856 -180.0 0.94374 0.05
    2 6 -12 85.3023 90.8097 180.0 0.94371 0.01
    2 4 -13 1163.6293 1239.3756  0.0 0.94365 0.16
    7 2 -7 19.7554 21.1261 -180.0 0.94352 0.00
    6 5 5 768.1822 825.0975 0.0 0.94318 0.12
    3 11 3 1588.6808 1723.1403  0.0 0.94311 0.26
    2 11 5 0.1605 0.1780  0.0 0.94248 0.00
    3 6 10 382.9730 417.0358 -180.0 0.94243 0.07
    0 4 13 62.4545 68.2975 -180.0 0.94220 0.01
    0 12 4 799.7349 926.7196 -180.0 0.94179 0.13
    2 10 -8 981.0031 1107.0582 180.0 0.94179 0.14
    2 6 11 68.8618 76.5834 0.0 0.94107 0.01
    5 8 -7 1135.1577 1272.6682  0.0 0.94097 0.14
    1 7 11 642.6383 719.3454 180.0 0.94096 0.11
    3 3 -13 35.9465 39.8125 -180.0 0.94090 0.00
    2 4 12 69.7632 77.5134  0.0 0.94078 0.01
    6 6 4 128.5280 143.4790 0.0 0.94062 0.02
    2 10 7 928.6961 1060.2003 180.0 0.94007 0.16
    6 4 -9 95.4940 107.4704  0.0 0.93992 0.01
    6 1 7 95.6549 107.1149 -180.0 0.93930 0.02
    7 5 0 38.6276 44.3534  0.0 0.93915 0.00
    1 12 -4 501.1759 602.8187 180.0 0.93889 0.08
    4 7 -10 955.2610 1098.6558 -180.0 0.93812 0.12
    1 3 13 128.9035 146.2021 0.0 0.93803 0.02
    7 4 2 2.8947 3.3275 180.0 0.93778 0.00
    4 4 -12 1.1624 1.3141  0.0 0.93731 0.00
    7 3 3 87.2832 99.4998  0.0 0.93708 0.01
    3 8 -10 208.8834 242.4153 -180.0 0.93714 0.03
    5 9 -5 25.3577 29.5361  0.0 0.93708 0.00
    6 2 -10 563.8707 631.6932  0.0 0.93620 0.06
    5 2 9 73.5377 81.5135  0.0 0.93593 0.01
    7 5 -4 284.8444 322.7996 0.0 0.93580 0.03
    4 8 -9 40.4621 45.4598 -180.0 0.93556 0.01
    1 10 8 1506.1670 1676.5223 0.0 0.93489 0.24
    6 4 6 11.4780 12.6009  0.0 0.93483 0.00
    2 12 -3 1519.6914 1683.1169 -180.0 0.93467 0.23
    3 11 -5 399.8507 442.4754 0.0 0.93456 0.06
    7 1 4 17.8379 19.5149  0.0 0.93441 0.00
    4 7 8 74.1689 80.7584 -180.0 0.93407 0.01
    2 12 2 31.9669 35.1596 0.0 0.93411 0.01
    6 8 -2 314.1502 343.3914 180.0 0.93401 0.04
    6 8 -1 161.6357 175.6570 0.0 0.93368 0.02
    5 7 6 17.3900 18.7744 0.0 0.93348 0.00
    3 7 -11 31.9577 34.5958  0.0 0.93351 0.00
    5 6 7 1607.2569 1730.2715 -180.0 0.93334 0.27
    4 4 10 0.3433 0.3648 180.0 0.93238 0.00
    4 8 7 15.4911 16.3983  0.0 0.93199 0.00
    7 4 -6 154.7331 162.4005 0.0 0.93115 0.02
    5 4 -11 1.0084 1.0557  0.0 0.93090 0.00
    6 2 7 118.7661 123.8375 0.0 0.93052 0.02
    6 7 -6 453.2867 473.1014  0.0 0.93037 0.05
    3 9 -9 23.6787 24.6827 -180.0 0.93005 0.00
    1 1 -14 145.8691 151.3664 -180.0 0.92996 0.02
    4 6 -11 395.8316 411.0088  0.0 0.92994 0.05
    3 1 12 186.8955 193.0703 -180.0 0.92953 0.03
    6 8 -3 500.8551 518.5926 0.0 0.92950 0.06
    1 11 -7 636.8300 656.4000 0.0 0.92935 0.10
    7 3 -7 1.0841 1.1141 -180.0 0.92883 0.00
    1 12 4 1479.8178 1527.8399 180.0 0.92870 0.23
    6 8 0 364.6154 373.5922 180.0 0.92851 0.05
    0 11 7 6.0271 6.2696 180.0 0.92838 0.00
    7 5 1 47.0065 47.7177 180.0 0.92780 0.01
    6 7 3 629.2866 635.0357 0.0 0.92740 0.09
    3 10 6 162.4944 162.5732 -180.0 0.92701 0.03
    2 0 -14 273.9361 275.4304 0.0 0.92698 0.02
    7 2 4 194.2343 192.7491 0.0 0.92577 0.03
    1 9 -10 374.9792 367.7186 -180.0 0.92561 0.05
    4 6 9 2.2357 2.2175 180.0 0.92556 0.00
    4 1 -13 82.0569 81.3865 0.0 0.92532 0.01
    1 8 -11 1630.7270 1606.7417  0.0 0.92529 0.24
    5 9 3 7.1835 7.0911 -180.0 0.92520 0.00
    4 10 -6 95.9689 94.6065 0.0 0.92507 0.01
    5 1 -12 228.7999 226.5279 -180.0 0.92507 0.02
    7 1 -8 1082.1922 1065.6900 0.0 0.92462 0.11
    1 5 -13 101.1613 99.6374 -180.0 0.92461 0.01
    2 1 -14 43.8673 43.1411  0.0 0.92414 0.01
    4 11 -1 0.5487 0.5349 0.0 0.92368 0.00
    5 8 5 7.3728 7.1759 180.0 0.92310 0.00
    0 0 14 4142.1570 4042.4330 180.0 0.92313 0.31
    7 5 -5 1021.8582 989.6721  0.0 0.92297 0.11
    4 10 4 15.6777 15.1922 0.0 0.92291 0.00
    5 5 8 219.5101 213.6935 -180.0 0.92269 0.04
    4 9 -8 216.6784 208.9032 180.0 0.92252 0.03
    3 11 4 225.1579 216.4641 0.0 0.92230 0.04
    6 3 -10 951.0000 919.3498 -180.0 0.92184 0.10
    1 6 12 404.0691 388.7184  0.0 0.92170 0.06
    5 3 9 32.3125 31.3177  0.0 0.92159 0.01
    4 11 -2 258.7038 246.0281  0.0 0.92155 0.04
    1 2 -14 2128.2073 2055.3139 0.0 0.92144 0.29
    2 1 13 1264.9593 1222.7140 0.0 0.92123 0.20
    4 11 0 587.5607 557.4875 -180.0 0.92112 0.08
    3 2 12 240.1805 232.2202 -180.0 0.92102 0.04
    0 9 10 15.1442 14.2663 0.0 0.92096 0.00
    3 4 -13 368.6581 355.2942 -180.0 0.92069 0.04
    2 12 -4 428.7018 394.3480 180.0 0.92044 0.06
    6 8 -4 756.1229 720.3334  0.0 0.92035 0.09
    0 1 14 623.8844 601.9206 180.0 0.92032 0.09
    4 1 11 360.1810 348.5920 180.0 0.92015 0.06
    0 12 5 56.6950 51.8701  0.0 0.92006 0.01
    3 5 11 394.5840 381.2470 0.0 0.91971 0.07
    5 7 -9 20.9556 20.1696 -180.0 0.91971 0.00
    2 12 3 3.2188 3.0656 0.0 0.91970 0.00
    4 9 6 31.4370 30.3140  0.0 0.91952 0.00
    3 6 -12 690.1365 666.1172  0.0 0.91952 0.08
    0 8 11 558.6526 537.9031 -180.0 0.91942 0.08
    6 8 1 491.1915 477.0525 -180.0 0.91875 0.07
    1 12 -5 213.9133 214.8223  0.0 0.91857 0.03
    1 4 13 428.4028 417.0414 -180.0 0.91799 0.07
    5 6 -10 357.5260 348.4534 0.0 0.91779 0.04
    2 5 -13 293.5875 286.0932  0.0 0.91767 0.04
    7 4 3 291.8488 284.4358 -180.0 0.91711 0.04
    5 9 -6 450.5244 440.7296  0.0 0.91708 0.06
    4 2 -13 116.4823 113.2663 -180.0 0.91692 0.01
    5 2 -12 1019.8889 991.4036 -180.0 0.91668 0.10
    6 3 7 227.3624 220.8858 0.0 0.91641 0.04
    0 5 13 409.2292 398.0351  0.0 0.91634 0.06
    7 2 -8 1455.9522 1416.0400 0.0 0.91624 0.14
    2 8 -11 475.8807 462.5987 0.0 0.91592 0.06
    6 6 -8 149.8043 145.5440  0.0 0.91585 0.02
    2 2 -14 607.8961 589.8545  0.0 0.91577 0.08
    7 6 -2 115.9601 112.6404 180.0 0.91565 0.01
    1 10 -9 114.5342 110.9029 0.0 0.91566 0.02
    5 10 -1 112.5244 109.2558 0.0 0.91522 0.02
    2 5 12 375.9958 364.3776 180.0 0.91503 0.06
    2 9 -10 2.4417 2.3724  0.0 0.91503 0.00
    2 11 -7 41.2774 40.1985 0.0 0.91503 0.01
    4 11 -3 7.8904 7.6690 180.0 0.91481 0.00
    1 7 -12 31.9084 30.9539 -180.0 0.91473 0.00
    5 10 -2 211.1875 204.8627  0.0 0.91434 0.03
    6 5 -9 170.1246 164.6014 -180.0 0.91424 0.02
    7 6 -1 218.2301 211.4526 -180.0 0.91414 0.03
    4 11 1 2.6918 2.6079 180.0 0.91397 0.00
    2 8 10 393.9939 380.9742 180.0 0.91372 0.06
    2 11 6 157.1652 152.1696 0.0 0.91367 0.02
    2 9 9 303.5925 293.2665  0.0 0.91304 0.05
    2 2 13 2065.7741 1985.9488 0.0 0.91294 0.33
    3 10 -8 138.5936 134.1701 0.0 0.91294 0.02
    7 6 -3 778.5943 751.9459 0.0 0.91259 0.09
    0 10 9 54.5342 53.1501  0.0 0.91234 0.01
    3 11 -6 53.1959 51.7970 0.0 0.91234 0.01
    7 5 2 55.0487 52.9066 -180.0 0.91227 0.01
    1 11 7 427.6726 417.6748 -180.0 0.91225 0.07
    0 2 14 237.0817 226.8975 180.0 0.91206 0.03
    7 3 4 1336.8962 1278.7648  0.0 0.91188 0.18
    4 2 11 2150.5103 2053.1273 -180.0 0.91189 0.35
    4 5 -12 44.0334 42.0930 -180.0 0.91184 0.00
    6 6 5 795.7886 760.2998 180.0 0.91176 0.12
    3 8 9 2373.0443 2267.9766  0.0 0.91160 0.38
    5 10 0 1096.2562 1050.0696 -180.0 0.91154 0.15
    5 8 -8 3.3683 3.2225  0.0 0.91153 0.00
    3 12 -1 787.1912 759.6512 -180.0 0.91151 0.11
    3 12 0 453.6322 423.8943 0.0 0.91022 0.07
    6 5 6 15.2957 14.2819 0.0 0.90956 0.00
    7 4 -7 100.3946 93.1435 -180.0 0.90936 0.01
    5 10 -3 636.0467 585.3969 180.0 0.90893 0.08
    3 12 -2 1143.5027 1038.9136 180.0 0.90828 0.16
    7 6 0 67.0613 61.4065 180.0 0.90812 0.01
    0 7 12 276.4169 252.7488  0.0 0.90789 0.04
    1 3 -14 425.9818 391.8021 0.0 0.90773 0.06
    7 0 5 2.9798 2.7403 180.0 0.90761 0.00
    3 9 8 124.9805 114.1583 180.0 0.90760 0.02
    6 7 -7 379.5014 346.2886 -180.0 0.90747 0.04
    3 3 12 447.1243 411.3410 0.0 0.90733 0.07
    4 5 10 0.8108 0.7453 -180.0 0.90730 0.00
    6 8 -5 31.0944 28.2646 180.0 0.90697 0.00
    2 7 -12 49.3106 44.9064 -180.0 0.90685 0.01
    1 12 5 1.6173 1.4543 -180.0 0.90667 0.00
    0 13 1 30.4650 27.3082  0.0 0.90657 0.00
    7 5 -6 152.0909 138.1269 -180.0 0.90616 0.02
    5 5 -11 1387.9650 1267.2734 -180.0 0.90593 0.15
    3 7 10 458.6227 417.8634 0.0 0.90571 0.07
    7 6 -4 19.8999 17.9951 180.0 0.90509 0.00
    8 0 -2 10.5570 9.5216 180.0 0.90506 0.00
    7 1 5 807.3095 736.4164 0.0 0.90495 0.11
    6 8 2 264.2045 239.6396  0.0 0.90483 0.04
    2 7 11 23.7577 21.5459 -180.0 0.90450 0.00
    3 12 1 1102.7252 989.4201 -180.0 0.90448 0.16
    2 10 -9 997.2945 890.4125 0.0 0.90426 0.13
    6 7 4 50.4796 45.8684  0.0 0.90410 0.01
    4 11 -4 1309.6994 1170.7091 0.0 0.90376 0.17
    3 1 -14 38.9442 35.6200 -180.0 0.90369 0.00
    5 10 1 522.4687 471.6913  0.0 0.90345 0.07
    4 3 -13 350.0789 320.2197 180.0 0.90342 0.04
    5 9 4 2682.0117 2435.6270  0.0 0.90321 0.39
    5 3 -12 216.7792 198.4438 0.0 0.90319 0.02
    6 1 -11 152.9146 140.0788 180.0 0.90300 0.01
    6 4 -10 278.9156 255.1440 -180.0 0.90281 0.03
    7 3 -8 186.0485 169.6059 -180.0 0.90276 0.02
    5 4 9 147.3852 135.5832 0.0 0.90257 0.02
    4 11 2 840.7601 763.2698 -180.0 0.90255 0.12
    2 10 8 21.3340 19.3188 -180.0 0.90254 0.00
    8 1 -2 253.5428 229.6414 180.0 0.90242 0.03
    2 12 -5 901.7498 801.8277 180.0 0.90242 0.13
    2 3 -14 13.5649 12.4800 0.0 0.90232 0.00
    1 9 10 236.4551 217.8432 180.0 0.90174 0.04
    1 13 0 1080.1075 997.9540 0.0 0.90158 0.16
    2 12 4 137.9480 127.7499 180.0 0.90151 0.02
    3 12 -3 679.0820 645.0844 0.0 0.90068 0.09
    8 1 -3 41.4397 39.2285 180.0 0.90063 0.00
    1 13 -1 47.2764 45.6859  0.0 0.90054 0.01
    4 10 -7 1072.3558 1020.8766 0.0 0.90026 0.13
    6 0 8 3557.3596 3340.1327  0.0 0.89989 0.27
    0 13 2 190.6603 190.9203 0.0 0.89995 0.03
    8 1 -1 3026.8242 2893.0952 -180.0 0.89983 0.33
    2 3 13 174.9350 164.7574 -180.0 0.89961 0.03
    5 10 -4 1529.2180 1460.2620  0.0 0.89923 0.19
    1 8 11 2115.2028 2012.9359 180.0 0.89916 0.31
    0 3 14 5.8494 5.5208 -180.0 0.89876 0.00
    4 3 11 345.9823 325.8943 180.0 0.89860 0.05
    3 11 5 82.4255 78.1565 180.0 0.89844 0.01
    1 13 1 9.9051 9.3762 180.0 0.89826 0.00
    7 6 1 1131.8860 1067.2707 -180.0 0.89785 0.14
    4 10 5 2.2720 2.1423 0.0 0.89786 0.00
    6 4 7 1258.0119 1185.2819 180.0 0.89770 0.19
    5 7 7 1.4793 1.3942 0.0 0.89764 0.00
    6 1 8 336.2173 316.7569 -180.0 0.89729 0.05
    7 0 -9 140.4763 132.3956 180.0 0.89716 0.01
    7 2 5 493.0909 464.8719 180.0 0.89709 0.07
    8 0 -4 1468.5552 1374.6452 -180.0 0.89711 0.07
    4 8 -10 180.0320 169.6523 0.0 0.89668 0.02
    1 1 14 30.8152 29.0924 -180.0 0.89659 0.00
    3 5 -13 13.4718 12.7257 180.0 0.89651 0.00
    1 11 -8 908.2129 836.0636  0.0 0.89641 0.13
    3 2 -14 46.1540 43.7232 0.0 0.89586 0.01
    8 0 0 1088.9398 1042.4229  0.0 0.89553 0.06
    0 12 6 1.7060 1.6354 -180.0 0.89543 0.00
    6 2 -11 49.5814 47.2081 -180.0 0.89519 0.00
    1 12 -6 1617.3278 1583.9528 -180.0 0.89518 0.23
    1 13 -2 96.2496 94.3943 -180.0 0.89517 0.01
    1 6 -13 1176.0059 1130.6124 0.0 0.89495 0.15
    1 10 9 28.1393 27.7066 180.0 0.89477 0.00
    8 2 -2 229.8324 225.9630 180.0 0.89462 0.02
    5 1 10 77.6428 73.7469  0.0 0.89460 0.01
    4 7 -11 407.8377 393.2985 180.0 0.89461 0.05
    7 1 -9 38.6429 37.1280 -180.0 0.89458 0.00
    8 1 -4 91.3578 90.0875 0.0 0.89453 0.01
    3 12 2 824.3919 815.1281  0.0 0.89452 0.12
    0 11 8 458.2543 470.9897 0.0 0.89441 0.07
    3 10 7 807.0529 789.1370  0.0 0.89411 0.12
    1 5 13 27.3387 26.2950  0.0 0.89403 0.00
    5 9 -7 310.9939 304.8178 -180.0 0.89400 0.04
    7 4 4 1023.7296 980.1203  0.0 0.89344 0.13
    7 6 -5 1648.1379 1607.8464 0.0 0.89346 0.17
    7 5 3 614.7774 589.0800 0.0 0.89321 0.08
    5 6 8 183.7241 174.7211  0.0 0.89321 0.03
    4 8 8 123.1233 117.7676 0.0 0.89314 0.02
    8 1 0 33.7301 32.6541 -180.0 0.89296 0.00
    8 2 -3 438.3268 426.3319 0.0 0.89288 0.04
    5 8 6 133.4464 126.5488 180.0 0.89262 0.02
    3 8 -11 147.2397 140.8525  0.0 0.89265 0.02
    8 2 -1 152.8898 144.5851 -180.0 0.89210 0.02
    5 10 2 476.6932 441.8390 180.0 0.89131 0.06
    4 7 9 134.4211 123.5782 -180.0 0.89071 0.02
    1 13 2 120.6202 108.4726 0.0 0.89071 0.02
    3 9 -10 308.2212 282.3466 -180.0 0.89071 0.04
    3 6 11 246.2656 225.8647  0.0 0.89051 0.04
    6 8 -6 933.4790 849.8911  0.0 0.88990 0.10
    6 2 8 38.7623 35.2417 0.0 0.88963 0.01
    1 4 -14 1562.1870 1419.6200 0.0 0.88954 0.20
    4 9 -9 607.9498 551.7262  0.0 0.88936 0.07
    0 13 3 1.2662 1.1497 0.0 0.88923 0.00
    3 4 12 1263.0133 1143.8656 180.0 0.88916 0.19
    3 12 -4 254.7805 231.3149 180.0 0.88903 0.03
    1 2 14 9.0394 8.1722 0.0 0.88895 0.00
    4 11 -5 122.3785 110.9661  0.0 0.88887 0.02
    2 6 -13 317.1199 286.3139  0.0 0.88866 0.04
    6 9 -2 116.9436 105.2672  0.0 0.88803 0.01
    6 9 -1 727.7027 652.9243 0.0 0.88774 0.09
    0 6 13 1.7575 1.5689  0.0 0.88745 0.00
    3 11 -7 1364.7940 1227.4799  0.0 0.88741 0.17
    4 11 3 29.2936 26.1700  0.0 0.88734 0.00
    6 8 3 392.1496 349.3792 -180.0 0.88730 0.05
    1 7 12 553.7820 493.5192 -180.0 0.88727 0.08
    5 2 10 1377.4425 1220.5100 0.0 0.88701 0.21
    7 2 -9 1235.6293 1095.9089  0.0 0.88698 0.11
    8 2 -4 13.8729 12.3428 -180.0 0.88694 0.00
    4 9 7 48.1953 42.3482 180.0 0.88629 0.01
    2 6 12 3203.9603 2813.7162 -180.0 0.88626 0.47
    7 5 -7 95.1727 83.3400  0.0 0.88605 0.01
    1 13 -3 4.0215 3.5162 -180.0 0.88571 0.00
    5 10 -5 789.9785 687.2257 -180.0 0.88564 0.09
    6 6 -9 104.9881 91.2099  0.0 0.88554 0.01
    4 4 -13 568.8592 494.1765 180.0 0.88548 0.06
    8 2 0 5.9332 5.1401 0.0 0.88541 0.00
    3 7 -12 750.3783 649.5297 -180.0 0.88532 0.09
    5 4 -12 9.9257 8.5962 -180.0 0.88526 0.00
    7 4 -8 36.1334 31.0477 180.0 0.88486 0.00
    2 11 -8 1.8335 1.5565  0.0 0.88461 0.00
    7 3 5 980.8712 839.3325 0.0 0.88443 0.13
    2 4 -14 50.1851 42.9366  0.0 0.88444 0.01
    8 1 -5 2043.8778 1735.8636  0.0 0.88439 0.19
    6 9 -3 55.5481 47.0565  0.0 0.88415 0.01
    7 6 2 87.8016 74.1944  0.0 0.88375 0.01
    5 7 -10 4.1422 3.5025 180.0 0.88378 0.00
    4 6 -12 2303.3568 1940.2728 -180.0 0.88336 0.24
    6 9 0 6.6069 5.5381 0.0 0.88330 0.00
    3 3 -14 74.7146 63.0419  0.0 0.88325 0.01
    2 11 7 4.7941 3.9943 180.0 0.88319 0.00
    6 3 -11 27.7877 23.2557 180.0 0.88261 0.00
    8 1 1 22.6878 18.7329 -180.0 0.88212 0.00
    8 3 -2 509.0518 418.5669  0.0 0.88207 0.05
    6 7 -8 6.5570 5.4182 -180.0 0.88204 0.00
    1 12 6 674.5987 550.8993 0.0 0.88201 0.09
    2 4 13 2452.7332 2035.9409  0.0 0.88189 0.36
    7 7 -2 1770.9303 1455.8811 0.0 0.88187 0.19
    6 6 6 220.4331 181.8398 -180.0 0.88128 0.03
    2 12 -6 1.3390 1.0738 180.0 0.88129 0.00
    0 4 14 278.9382 229.3273 0.0 0.88109 0.04
    2 13 -1 2319.3797 1857.3696 -180.0 0.88099 0.32
    4 4 11 598.0173 493.4147 -180.0 0.88094 0.09
    2 13 0 25.4523 20.3774 -180.0 0.88090 0.00
    3 12 3 492.6440 397.5638 0.0 0.88077 0.07
    5 8 -9 96.5026 78.4489 -180.0 0.88056 0.01
    7 7 -1 23.7640 19.2662 0.0 0.88052 0.00
    1 9 -11 406.4764 327.3642 0.0 0.88052 0.05
    8 3 -3 18.1403 14.6084 180.0 0.88040 0.00
    2 12 5 1271.5865 1016.8694 -180.0 0.88026 0.18
    6 5 -10 279.1416 227.4714 180.0 0.87998 0.03
    5 5 9 326.8125 267.4619  0.0 0.87976 0.05
    8 3 -1 174.7447 140.5540 0.0 0.87965 0.02
    3 10 -9 1803.2827 1444.3791  0.0 0.87970 0.22
    4 6 10 678.3897 552.8268 0.0 0.87923 0.10
    1 13 3 113.3780 89.4682 180.0 0.87925 0.02
    7 7 -3 1305.3693 1051.7061  0.0 0.87913 0.14
    1 11 8 110.8784 88.6110  0.0 0.87889 0.02
    5 9 5 413.9926 335.3964 0.0 0.87864 0.06
    5 0 -13 456.0404 372.1268 0.0 0.87861 0.02
    6 7 5 2194.4613 1781.0156 0.0 0.87839 0.30
    7 6 -6 190.2570 153.7264  0.0 0.87819 0.02
    5 6 -11 443.4495 359.3675 -180.0 0.87799 0.04
    6 3 8 899.2474 729.9745 -180.0 0.87728 0.13
    8 2 -5 169.8631 136.3730 0.0 0.87704 0.02
    2 13 -2 203.8312 164.8832 180.0 0.87702 0.03
    2 13 1 197.8814 158.0446 -180.0 0.87674 0.03
    1 3 14 107.1578 86.3318 0.0 0.87663 0.01
    6 9 -4 70.3344 55.7316 -180.0 0.87626 0.01
    1 8 -12 245.8999 194.5807 -180.0 0.87619 0.03
    5 1 -13 83.6950 67.5348 -180.0 0.87619 0.01
    1 10 -10 3180.6935 2470.0934 0.0 0.87594 0.41
    5 10 3 54.0716 42.6907  0.0 0.87559 0.01
    0 9 11 8.5678 6.6532 0.0 0.87546 0.00
    6 5 7 177.1265 142.0392 180.0 0.87525 0.02
    7 7 0 376.9712 296.1217 0.0 0.87513 0.04
    6 9 1 328.5776 258.5538 180.0 0.87488 0.04
    8 2 1 811.6813 636.8586 -180.0 0.87483 0.09
    0 13 4 31.8533 23.0663 180.0 0.87486 0.00
    5 3 10 97.2784 78.4501  0.0 0.87477 0.01
    7 3 -9 1257.3763 998.7999 -180.0 0.87474 0.11
    8 3 -4 1224.6719 948.8436  0.0 0.87470 0.12
    7 1 6 843.8136 680.2089 180.0 0.87408 0.11
    3 0 13 4649.9458 3765.4348  0.0 0.87394 0.34
    3 12 -5 620.5380 478.8851 0.0 0.87380 0.08
    4 0 -14 24.9395 20.2369 -180.0 0.87374 0.00
    4 10 -8 131.3318 104.6011  0.0 0.87332 0.02
    8 3 0 1312.4977 1052.5365 180.0 0.87323 0.14
    8 0 -6 22.7107 18.3381 180.0 0.87297 0.00
    1 13 -4 657.0115 543.9519 -180.0 0.87254 0.09
    7 7 -4 5.4414 4.4677  0.0 0.87242 0.00
    2 9 -11 34.4151 28.2450  0.0 0.87244 0.00
    3 11 6 9.4636 7.7893 180.0 0.87233 0.00
    0 10 10 396.4732 331.3284 180.0 0.87199 0.05
    3 1 13 23.4511 19.5700 -180.0 0.87156 0.00
    7 5 4 535.4798 448.2180 180.0 0.87130 0.07
    4 1 -14 211.5459 176.9471  0.0 0.87136 0.02
    4 10 6 143.2632 120.7073 180.0 0.87077 0.02
    4 11 -6 69.1194 58.4010 -180.0 0.87072 0.01
    8 1 -6 1.5472 1.3064 -180.0 0.87060 0.00
    2 9 10 1083.8134 915.3375 0.0 0.87053 0.15
    1 0 -15 587.0836 495.3057  0.0 0.87051 0.04
    0 8 12 723.9419 613.0642  0.0 0.87017 0.10
    8 0 2 59.3051 50.2642  0.0 0.87007 0.00
    6 8 -7 688.9018 585.4019 -180.0 0.86980 0.07
    1 12 -7 2.1229 1.7872 0.0 0.86954 0.00
    3 6 -13 20.6537 17.6136 -180.0 0.86940 0.00
    2 8 -12 958.2258 819.4588  0.0 0.86925 0.11
    2 13 -3 115.5289 98.9455 0.0 0.86914 0.02
    4 0 12 103.6219 88.5203 -180.0 0.86902 0.01
    5 2 -13 61.0780 52.1863 180.0 0.86905 0.01
    4 11 4 164.0837 140.9385  0.0 0.86891 0.02
    0 12 7 328.9772 286.0565  0.0 0.86874 0.04
    3 9 9 124.7299 107.2892 -180.0 0.86870 0.02
    5 10 -6 1.1945 1.0298 180.0 0.86870 0.00
    2 13 2 544.7873 472.0254  0.0 0.86869 0.07
    5 9 -8 925.1586 797.4690 180.0 0.86863 0.10
    3 8 10 611.2223 527.4418 0.0 0.86825 0.09
    1 1 -15 240.7882 207.2779 180.0 0.86815 0.03
    8 1 2 178.8102 155.0990  0.0 0.86772 0.02
    1 5 -14 258.0442 223.3207 180.0 0.86768 0.03
    7 4 5 0.8070 0.6977 180.0 0.86758 0.00
    3 5 12 232.1728 200.8472 180.0 0.86733 0.03
    2 8 11 410.1556 356.7398 180.0 0.86718 0.06
    1 6 13 1000.9492 869.0713 0.0 0.86713 0.14
    7 2 6 1253.8797 1085.3003 -180.0 0.86699 0.16
    2 10 -10 162.5030 142.5714  0.0 0.86696 0.02
    6 8 4 792.8657 688.6825  0.0 0.86683 0.10
    4 1 12 231.7047 200.3817 -180.0 0.86668 0.03
    3 4 -14 538.3844 466.8781 180.0 0.86647 0.06
    7 6 3 255.3257 221.9652 0.0 0.86638 0.03
    7 7 1 844.5894 735.6824 180.0 0.86593 0.10
    6 4 -11 1952.6352 1695.3327 180.0 0.86586 0.18
    8 4 -2 0.0816 0.0713 180.0 0.86535 0.00
    2 10 9 3187.1543 2787.1677 0.0 0.86527 0.44
    8 3 -5 120.3964 105.3264 -180.0 0.86521 0.01
    4 12 -1 1202.6108 1055.5684 -180.0 0.86489 0.15
    6 9 -5 117.7138 103.1159 -180.0 0.86469 0.01
    3 2 13 78.0245 67.6167  0.0 0.86453 0.01
    6 0 -12 63.9321 55.4213 -180.0 0.86447 0.00
    2 1 -15 181.7549 157.5978 0.0 0.86442 0.02
    1 13 4 656.1674 588.3592 -180.0 0.86433 0.09
    4 2 -14 207.4718 179.7345  0.0 0.86433 0.02
    2 0 14 1023.0724 886.2046 180.0 0.86416 0.07
    4 5 -13 1.6291 1.4126 -180.0 0.86391 0.00
    8 4 -3 239.1656 210.1184 180.0 0.86377 0.02
    3 12 4 19.4342 17.1021 -180.0 0.86375 0.00
    5 5 -12 23.7381 20.5618 180.0 0.86371 0.00
    8 2 -6 410.5076 359.0555  0.0 0.86359 0.04
    7 1 -10 292.2144 252.7438 180.0 0.86341 0.03
    7 5 -8 231.5258 200.8939 -180.0 0.86334 0.02
    1 7 -13 53.6229 46.5857 -180.0 0.86333 0.01
    8 3 1 75.3572 65.3211  0.0 0.86308 0.01
    4 12 -2 53.5480 46.8354 0.0 0.86313 0.01
    8 4 -1 1573.8247 1368.3640 180.0 0.86306 0.16
    2 5 -14 282.8661 243.6653 -180.0 0.86295 0.03
    6 9 2 19.3274 16.6642 180.0 0.86283 0.00
    1 11 -9 67.4851 59.5253  0.0 0.86286 0.01
    4 12 0 651.9527 564.9356  0.0 0.86278 0.08
    5 11 -1 25.7547 22.1221 180.0 0.86249 0.00
    6 1 -12 161.1231 137.4125 -180.0 0.86216 0.01
    7 7 -5 0.1928 0.1636 -180.0 0.86199 0.00
    2 1 14 23.1662 19.6919 180.0 0.86186 0.00
    5 7 8 25.0251 21.2250 180.0 0.86177 0.00
    5 11 -2 185.3979 156.1490 0.0 0.86175 0.02
    1 2 -15 73.3006 61.8290  0.0 0.86121 0.01
    5 8 7 621.6465 522.5588 -180.0 0.86113 0.08
    6 4 8 157.4646 132.7184 -180.0 0.86083 0.02
    8 2 2 597.6985 497.9306  0.0 0.86078 0.07
    3 10 8 4.5861 3.7985 -180.0 0.86063 0.00
    2 5 13 112.9211 94.6267 -180.0 0.86058 0.02
    3 11 -8 20.6532 16.7406  0.0 0.86058 0.00
    1 4 14 1919.7446 1607.3692  0.0 0.86021 0.25
    0 11 9 74.1361 59.3938 180.0 0.86008 0.01
    7 6 -7 92.7558 76.9431 180.0 0.85985 0.01
    0 5 14 221.4830 185.0351 0.0 0.85984 0.03
    4 2 12 169.1142 142.4195  0.0 0.85976 0.02
    4 5 11 310.8720 261.2224 0.0 0.85969 0.04
    5 11 0 8.6379 7.1691 180.0 0.85940 0.00
    3 7 11 260.6611 218.4542 180.0 0.85934 0.04
    0 1 15 140.9044 118.5029 -180.0 0.85930 0.02
    5 4 10 2.8384 2.4021 180.0 0.85845 0.00
    4 8 -11 154.1373 130.2024  0.0 0.85846 0.02
    7 4 -9 167.4086 141.4865  0.0 0.85843 0.01
    8 4 -4 206.4242 174.8012 0.0 0.85839 0.02
    1 9 11 21.8817 18.6802 -180.0 0.85791 0.00
    2 12 -7 997.6542 883.2620 0.0 0.85777 0.12
    2 7 -13 53.4894 45.5441 0.0 0.85768 0.01
    2 13 -4 2.3174 2.0609 0.0 0.85767 0.00
    4 12 -3 167.0692 143.9660 -180.0 0.85759 0.02
    2 2 -15 369.9407 314.2174 -180.0 0.85756 0.04
    5 3 -13 216.7988 184.1439 180.0 0.85753 0.02
    0 13 5 20.0537 18.4438 0.0 0.85736 0.00
    5 11 -3 108.7314 93.1500 0.0 0.85722 0.01
    2 13 3 693.4720 600.7430 0.0 0.85706 0.09
    8 4 0 191.3357 163.2050 -180.0 0.85700 0.02
    5 10 4 902.0321 767.4492 0.0 0.85689 0.11
    4 12 1 278.4317 237.7330 0.0 0.85690 0.03
    6 1 9 211.9560 180.1066  0.0 0.85668 0.03
    2 12 6 16.9703 14.4524 -180.0 0.85665 0.00
    0 7 13 641.6844 544.7810 0.0 0.85659 0.08
    7 2 -10 959.6041 814.7882 -180.0 0.85658 0.08
    1 13 -5 19.2950 15.5001 180.0 0.85615 0.00
    4 9 -10 99.1320 83.4925 -180.0 0.85576 0.01
    1 10 10 489.0263 408.8190 180.0 0.85563 0.06
    7 3 6 64.2716 54.5340 180.0 0.85555 0.01
    3 12 -6 306.7734 253.2065  0.0 0.85555 0.04
    2 7 12 38.4424 32.5192 0.0 0.85552 0.01
    1 12 7 198.4973 163.0876 -180.0 0.85548 0.03
    6 2 -12 4.1323 3.5082  0.0 0.85536 0.00
    2 2 14 153.2441 130.1930 180.0 0.85506 0.02
    4 8 9 299.0647 253.6846 -180.0 0.85501 0.04
    6 7 -9 1606.0062 1361.6164 -180.0 0.85487 0.15
    6 6 -10 218.7518 186.4337 -180.0 0.85430 0.02
    5 6 9 726.2174 619.5257 180.0 0.85409 0.10
    8 1 -7 25.7299 22.0984  0.0 0.85369 0.00
    7 7 2 1044.4031 897.4706 -180.0 0.85326 0.12
    2 11 -9 19.7790 17.4051 180.0 0.85330 0.00
    3 3 13 223.9624 191.4905 180.0 0.85319 0.03
    4 3 -14 14.3296 12.2524 180.0 0.85300 0.00
    4 7 -12 202.6889 174.0630 180.0 0.85291 0.02
    4 9 8 530.4270 455.3222 -180.0 0.85268 0.07
    5 11 1 131.8454 113.8518 180.0 0.85262 0.02
    0 2 15 287.0540 245.3501 -180.0 0.85256 0.04
    8 3 -6 401.8657 346.0429 180.0 0.85228 0.04
    5 9 6 149.4401 127.7280 0.0 0.85223 0.02
    3 9 -11 180.0713 155.0471 180.0 0.85225 0.02
    1 8 12 101.5946 86.7301  0.0 0.85196 0.01
    2 11 8 46.1565 39.4555  0.0 0.85185 0.01
    6 7 6 249.9370 210.6722 180.0 0.85104 0.03
    3 0 -15 1014.3341 856.3520 0.0 0.85077 0.05
    3 13 -1 205.6274 166.3088 -180.0 0.85042 0.03
    8 1 3 1859.6042 1555.9285 0.0 0.85029 0.20
    3 8 -12 620.7891 516.6691 -180.0 0.85024 0.07
    5 0 11 1478.0718 1249.1626 180.0 0.85011 0.10
    6 2 9 3.1443 2.6559 0.0 0.85000 0.00
    6 6 7 93.8295 79.0025 -180.0 0.84997 0.01
    1 3 -15 30.1625 25.3762  0.0 0.84999 0.00
    4 11 -7 33.4474 27.5622 -180.0 0.84993 0.00
    6 9 -6 231.5291 192.7161 180.0 0.84986 0.02
    8 3 2 589.0069 494.1431 180.0 0.84958 0.06
    8 4 -5 977.3792 819.4767  0.0 0.84941 0.09
    3 13 0 2.8856 2.4200 0.0 0.84938 0.00
    4 7 10 460.9975 389.2278  0.0 0.84919 0.06
    5 11 -4 176.2417 148.8112  0.0 0.84906 0.02
    5 10 -7 469.2786 396.3554  0.0 0.84901 0.05
    5 8 -10 51.7838 43.7614 -180.0 0.84887 0.01
    4 3 12 119.7617 101.5925 180.0 0.84860 0.02
    3 1 -15 696.0449 590.3023 180.0 0.84857 0.07
    4 12 -4 362.5495 308.7451 180.0 0.84847 0.04
    7 7 -6 1322.6827 1120.5449 -180.0 0.84826 0.13
    5 7 -11 461.4007 390.9433  0.0 0.84807 0.04
    5 1 11 4.9313 4.1955 180.0 0.84792 0.00
    4 11 5 132.9520 112.4911  0.0 0.84791 0.02
    3 13 -2 2.8074 2.3708 180.0 0.84780 0.00
    6 9 3 329.7855 279.1492 180.0 0.84760 0.04
    4 12 2 55.8846 47.0527 -180.0 0.84746 0.01
    8 4 1 458.3205 387.0330  0.0 0.84740 0.05
    6 8 -8 311.1530 262.7352 180.0 0.84733 0.03
    7 5 5 167.7315 142.4604  0.0 0.84726 0.02
    7 8 -2 166.9432 140.5953 180.0 0.84718 0.02
    8 2 -7 672.6081 567.0114 -180.0 0.84708 0.06
    1 13 5 72.9991 59.0958  0.0 0.84649 0.01
    2 3 -15 19.2765 16.4633  0.0 0.84648 0.00
    7 6 4 4.2644 3.6362  0.0 0.84635 0.00
    3 5 -14 135.0235 115.4480 180.0 0.84623 0.01
    3 10 -10 129.4449 108.6604 -180.0 0.84619 0.01
    7 8 -1 370.6127 315.2407 -180.0 0.84598 0.04
    6 5 -11 1.2713 1.0958 180.0 0.84566 0.00
    7 3 -10 652.2214 563.2542 180.0 0.84554 0.05
    1 11 9 693.9248 597.6241  0.0 0.84531 0.09
    8 5 -2 1024.7851 889.6272  0.0 0.84518 0.10
    4 10 -9 686.8117 599.5520 -180.0 0.84503 0.07
    7 8 -3 683.7766 602.2694  0.0 0.84475 0.07
    7 0 7 665.3578 583.3687 180.0 0.84471 0.04
    3 11 7 1400.1974 1233.9537 180.0 0.84475 0.18
    3 13 1 739.2588 655.2409 -180.0 0.84471 0.09
    6 3 -12 169.2430 149.3674 -180.0 0.84437 0.01
    6 8 5 259.3201 230.7356 0.0 0.84410 0.03
    2 3 14 150.7201 133.6492  0.0 0.84408 0.02
    3 12 5 647.7817 585.0275 0.0 0.84406 0.08
    6 10 -2 402.7998 363.4112 180.0 0.84389 0.04
    0 14 0 612.2400 573.0903 0.0 0.84389 0.04
    8 2 3 150.4201 134.8885 0.0 0.84376 0.02
    8 5 -3 0.7705 0.7002 180.0 0.84371 0.00
    6 10 -1 0.5089 0.4611  0.0 0.84364 0.00
    8 5 -1 80.5977 73.8428 0.0 0.84305 0.01
    1 6 -14 521.7186 472.6409  0.0 0.84303 0.06
    2 13 -5 699.1415 668.0689 0.0 0.84303 0.08
    3 6 12 132.9413 120.0082 180.0 0.84271 0.02
    7 1 7 4.7591 4.2779  0.0 0.84256 0.00
    4 10 7 1413.1566 1288.0161 -180.0 0.84239 0.18
    5 11 2 280.2962 256.4855 -180.0 0.84239 0.03
    1 12 -8 77.3614 74.2625  0.0 0.84237 0.01
    2 13 4 13.0025 12.1564 180.0 0.84229 0.00
    5 4 -13 125.6702 113.2920 -180.0 0.84214 0.01
    0 14 1 612.1382 583.2920 180.0 0.84210 0.08
    3 2 -15 336.4144 302.9352  0.0 0.84208 0.03
    5 9 -9 20.7338 18.8691 180.0 0.84172 0.00
    0 3 15 4.1004 3.7009 0.0 0.84168 0.00
    3 13 -3 282.2122 257.5101  0.0 0.84161 0.03
    5 2 11 252.3530 226.6996 180.0 0.84144 0.03
    7 8 0 78.3103 70.8745 0.0 0.84120 0.01
    1 0 15 769.1349 692.3581 180.0 0.84109 0.05
    6 5 8 767.9708 690.8676 180.0 0.84097 0.10
    0 12 8 188.4886 167.9368 0.0 0.84071 0.02
    6 10 -3 133.6098 120.6209 0.0 0.84056 0.01
    1 5 14 17.4370 15.7058 0.0 0.84039 0.00
    7 4 6 1.2411 1.1162 -180.0 0.84026 0.00
    3 7 -13 3.4378 3.0995 180.0 0.84033 0.00
    6 10 0 340.7920 307.5614 180.0 0.83982 0.04
_pd_meas_2theta_range_min     1.00840
_pd_meas_2theta_range_max     49.97251
_pd_meas_2theta_range_inc     0.01671
_pd_meas_scan_method     step
_pd_meas_special_details     ?
_refine_special_details     ?
_reflns_number_total     1960
_refine_ls_matrix_type     full
_refine_ls_wR_factor_obs     0.03327
_refine_ls_goodness_of_fit_all     1.884
_refine_ls_restrained_S_all     ?
_refine_ls_restrained_S_obs     ?
_refine_ls_number_parameters     70
_refine_ls_number_restraints     29
_refine_ls_number_constraints     15
_refine_ls_hydrogen_treatment     refU
_refine_ls_weighting_scheme     sigma
_refine_ls_weighting_details     ?
_refine_ls_shift/su_max     0.2054
_refine_ls_extinction_method     ?
_refine_ls_extinction_coef     ?
loop_
    _atom_type_symbol
    _atom_type_number_in_cell
    _atom_type_scat_source
    C 24 'International Tables Vol. C, Table 6.1.1.4'
    H 28 'International Tables Vol. C, Table 6.1.1.4'
    K 8.431 'International Tables Vol. C, Table 6.1.1.4'
    O 32 'International Tables Vol. C, Table 6.1.1.4'
    Rb 3.569 'International Tables Vol. C, Table 6.1.1.4'
_computing_data_collection     ?
_computing_data_reduction     ?
_computing_structure_solution
;
<i>FOX</i> (Favre-Nicolin & \<Cern\'y, 2002)
;
_computing_structure_refinement
;
GSAS-II (Toby & Von Dreele, 2013)
;
_computing_molecular_graphics
;
Mercury (Macrae <i>et al.</i>,  2020), <i>Materials Studio</i>
(Dassault Systems, 2019), DIAMOND (Crystal Impact, 2015)
;
_computing_publication_material
;
publCIF (Westrip, 2010)
;
_pd_calibration_special_details     'NIST SRM 660c LaB6 external standard'
_pd_phase_name     "K2 Rb C6 H5 O7"
_pd_prep_cool_rate     ?
_pd_prep_pressure     ?
_pd_prep_temperature     403
_pd_proc_2theta_range_min     1.02052
_pd_proc_2theta_range_max     49.98463
_pd_proc_2theta_range_inc     0.01671
loop_
    _pd_meas_intensity_total
    _pd_proc_ls_weight
    _pd_proc_intensity_bkg_calc
    _pd_calc_intensity_total
    1915 0 0 0
    2000 0 0 0
    2119 0 0 0
    2140 0 0 0
    2298 0 0 0
    2321 0 0 0
    2351 0 0 0
    2331 0 0 0
    2474 0 0 0
    2459 0 0 0
    2731 0 0 0
    2698 0 0 0
    2598 0 0 0
    2765 0 0 0
    2702 0 0 0
    2696 0 0 0
    2716 0 0 0
    2787 0 0 0
    2755 0 0 0
    2825 0 0 0
    2751 0 0 0
    2840 0 0 0
    2839 0 0 0
    2780 0 0 0
    2885 0 0 0
    2762 0 0 0
    2739 0 0 0
    2768 0 0 0
    2726 0 0 0
    2759 0 0 0
    2726 0 0 0
    2845 0 0 0
    2692 0 0 0
    2641 0 0 0
    2814 0 0 0
    2766 0 0 0
    2728 0 0 0
    2674 0 0 0
    2650 0 0 0
    2687 0 0 0
    2707 0 0 0
    2663 0 0 0
    2675 0 0 0
    2669 0 0 0
    2762 0 0 0
    2648 0 0 0
    2886 0 0 0
    2745 0 0 0
    2720 0 0 0
    2781 0 0 0
    2767 0 0 0
    2735 0 0 0
    2711 0 0 0
    2735 0 0 0
    2868 0 0 0
    2833 0 0 0
    2670 0 0 0
    2745 0 0 0
    2757 0 0 0
    2621 0 0 0
    2723 0 0 0
    2657 0 0 0
    2660 0 0 0
    2765 0 0 0
    2775 0 0 0
    2637 0 0 0
    2589 0 0 0
    2687 0 0 0
    2744 0 0 0
    2704 0 0 0
    2662 0 0 0
    2728 0 0 0
    2671 0 0 0
    2688 0 0 0
    2724 0 0 0
    2798 0 0 0
    2697 0 0 0
    2764 0 0 0
    2620 0 0 0
    2667 0 0 0
    2604 0 0 0
    2723 0 0 0
    2772 0 0 0
    2703 0 0 0
    2714 0 0 0
    2630 0 0 0
    2721 0 0 0
    2637 0 0 0
    2666 0 0 0
    2693 0 0 0
    2726 0 0 0
    2676 0 0 0
    2652 0 0 0
    2595 0 0 0
    2645 0 0 0
    2676 0 0 0
    2625 0 0 0
    2765 0 0 0
    2795 0 0 0
    2705 0 0 0
    2643 0 0 0
    2695 0 0 0
    2800 0 0 0
    2726 0 0 0
    2712 0 0 0
    2672 0 0 0
    2766 0 0 0
    2689 0 0 0
    2623 0 0 0
    2715 0 0 0
    2719 0 0 0
    2806 0 0 0
    2696 0 0 0
    2768 0 0 0
    2753 0 0 0
    2728 0 0 0
    2709 0 0 0
    2704 0 0 0
    2788 0 0 0
    2757 0 0 0
    2687 0 0 0
    2738 0 0 0
    2844 0 0 0
    2762 0 0 0
    2718 0 0 0
    2654 0 0 0
    2723 0 0 0
    2817 0 0 0
    2753 0 0 0
    2784 0 0 0
    2674 0 0 0
    2751 0 0 0
    2699 0 0 0
    2651 0 0 0
    2712 0 0 0
    2674 0 0 0
    2733 0 0 0
    2758 0 0 0
    2707 0 0 0
    2664 0 0 0
    2662 0 0 0
    2730 0 0 0
    2693 0 0 0
    2697 0 0 0
    2693 0 0 0
    2806 0 0 0
    2691 0 0 0
    2653 0 0 0
    2742 0 0 0
    2754 0 0 0
    2685 0 0 0
    2764 0 0 0
    2748 0 0 0
    2750 0 0 0
    2772 0 0 0
    2771 0 0 0
    2761 0 0 0
    2721 0 0 0
    2740 0 0 0
    2757 0 0 0
    2709 0 0 0
    2688 0 0 0
    2618 0 0 0
    2635 0 0 0
    2811 0 0 0
    2676 0 0 0
    2586 0 0 0
    2691 0 0 0
    2761 0 0 0
    2772 0 0 0
    2666 0 0 0
    2721 0 0 0
    2845 0 0 0
    2711 0 0 0
    2825 0 0 0
    2619 0 0 0
    2725 0 0 0
    2741 0 0 0
    2767 0 0 0
    2741 0 0 0
    2663 0.0003755163 2651.85053 2654.81666
    2737 0.0003653635 2651.317 2654.35196
    2660 0.0003759398 2650.7846 2653.97429
    2719 0.0003677823 2650.25336 2653.51876
    2633 0.0003797949 2649.72329 2653.07013
    2653 0.0003769318 2649.19441 2652.62936
    2765 0.0003616637 2648.66675 2652.41834
    2634 0.0003796507 2648.14031 2651.99852
    2709 0.0003691399 2647.61512 2651.59155
    2680 0.0003731343 2647.0912 2651.28923
    2707 0.0003694126 2646.56857 2650.9186
    2744 0.0003644315 2646.04725 2650.57464
    2733 0.0003658983 2645.52726 2650.26846
    2640 0.0003787879 2645.00863 2650.02255
    2733 0.0003658983 2644.49137 2650.18488
    2673 0.0003741115 2643.97552 2650.3001
    2735 0.0003656307 2643.46109 2650.72255
    2741 0.0003648304 2642.94811 2651.22681
    2673 0.0003741115 2642.43661 2652.58739
    2715 0.0003683241 2641.92661 2653.54381
    2647 0.0003777862 2641.41814 2655.0318
    2759 0.0003624502 2640.91123 2656.82935
    2778 0.0003599712 2640.4059 2658.12052
    2708 0.0003692762 2639.90219 2661.00691
    2628 0.0003805175 2639.40012 2662.25954
    2658 0.0003762227 2638.89972 2666.1112
    2747 0.0003640335 2638.40103 2667.85322
    2693 0.0003713331 2637.90408 2672.62433
    2761 0.0003621876 2637.4089 2675.32761
    2795 0.0003577818 2636.91552 2681.44168
    2786 0.0003589375 2636.42399 2685.59057
    2697 0.0003707824 2635.93433 2693.82374
    2687 0.0003721623 2635.44658 2700.96711
    2706 0.0003695492 2634.96077 2712.05227
    2669 0.0003746722 2634.47696 2726.06089
    2660 0.0003759398 2633.99517 2744.60958
    2795 0.0003577818 2633.51544 2770.72298
    2817 0.0003549876 2633.03782 2797.25193
    2779 0.0003598417 2632.56235 2789.76421
    2718 0.0003679176 2632.08906 2748.20657
    2650 0.0003773585 2631.61801 2704.40228
    2662 0.0003756574 2631.14924 2671.90957
    2827 0.0003537319 2630.68279 2656.57046
    2639 0.0003789314 2630.21872 2649.3996
    2721 0.0003675119 2629.75706 2645.39464
    2642 0.0003785011 2629.29787 2642.8235
    2672 0.0003742515 2628.8412 2641.03157
    2730 0.0003663004 2628.3871 2639.64842
    2595 0.0003853565 2627.93561 2638.55667
    2616 0.000382263 2627.4868 2637.67827
    2700 0.0003703704 2627.04072 2636.9619
    2681 0.0003729952 2626.59742 2636.31101
    2631 0.0003800836 2626.15697 2635.73895
    2679 0.0003732736 2625.7194 2635.22903
    2657 0.0003763643 2625.28481 2634.79035
    2730 0.0003663004 2624.85322 2634.37464
    2674 0.0003739716 2624.42471 2633.99363
    2608 0.0003834356 2623.99935 2633.64443
    2672 0.0003742515 2623.57719 2633.32387
    2633 0.0003797949 2623.15831 2633.16259
    2617 0.0003821169 2622.74276 2632.8945
    2621 0.0003815338 2622.33062 2632.64933
    2671 0.0003743916 2621.92195 2632.42715
    2699 0.0003705076 2621.51683 2632.22763
    2702 0.0003700962 2621.11533 2632.24902
    2697 0.0003707824 2620.71751 2632.13957
    2648 0.0003776435 2620.32346 2632.0099
    2623 0.0003812429 2619.93325 2631.90419
    2652 0.0003770739 2619.54696 2631.85657
    2703 0.0003699593 2619.16467 2631.86637
    2719 0.0003677823 2618.78646 2631.83898
    2643 0.0003783579 2618.4124 2631.84024
    2628 0.0003805175 2618.04259 2631.87187
    2609 0.0003832886 2617.67711 2631.94088
    2646 0.0003779289 2617.31603 2632.03939
    2601 0.0003844675 2616.95946 2632.17497
    2700 0.0003703704 2616.60748 2632.35047
    2673 0.0003741115 2616.26018 2632.57434
    2749 0.0003637686 2615.91765 2632.83983
    2688 0.0003720238 2615.57999 2633.1563
    2558 0.0003909304 2615.24728 2633.52846
    2586 0.0003866976 2614.91963 2633.96171
    2610 0.0003831418 2614.59713 2634.46611
    2634 0.0003796507 2614.2799 2635.04103
    2642 0.0003785011 2613.96802 2635.69845
    2651 0.0003772161 2613.66159 2636.44786
    2682 0.0003728561 2613.36073 2637.30369
    2638 0.0003790751 2613.06554 2638.32018
    2579 0.0003877472 2612.77612 2639.41985
    2685 0.0003724395 2612.49258 2640.67062
    2639 0.0003789314 2612.21505 2642.08996
    2668 0.0003748126 2611.94362 2643.72947
    2646 0.0003779289 2611.6784 2645.57511
    2701 0.0003702332 2611.41951 2647.68668
    2717 0.000368053 2611.16709 2650.11194
    2753 0.0003632401 2610.92123 2652.9125
    2718 0.0003679176 2610.68207 2656.17533
    2658 0.0003762227 2610.44971 2659.98289
    2658 0.0003762227 2610.2243 2664.47975
    2632 0.0003799392 2610.00593 2669.8725
    2691 0.0003716091 2609.79475 2676.38308
    2770 0.0003610108 2609.59088 2684.43186
    2701 0.0003702332 2609.39444 2694.64799
    2771 0.0003608805 2609.20559 2708.20367
    2713 0.0003685957 2609.02443 2727.40742
    2818 0.0003548616 2608.85112 2756.37622
    2744 0.0003644315 2608.68577 2800.03562
    2848 0.0003511236 2608.52853 2853.40302
    2919 0.0003425831 2608.37953 2909.75513
    3003 0.0003330003 2608.23891 2999.61192
    3049 0.0003279764 2608.10682 3112.30093
    3118 0.0003207184 2607.98338 3199.68875
    3217 0.0003108486 2607.86878 3333.00814
    3397 0.0002943774 2607.76312 3514.87275
    3416 0.00029274 2607.66654 3647.20399
    3596 0.0002780868 2607.57923 3859.54985
    3932 0.0002543235 2607.5013 4136.8135
    4174 0.0002395783 2607.43292 4371.93312
    4672 0.0002140411 2607.37422 4784.06506
    5226 0.0001913509 2607.32538 5215.3939
    6054 0.00016518 2607.28656 5786.69648
    6704 0.0001491647 2607.25786 6387.07472
    6960 0.0001436782 2607.23946 6678.21545
    6666 0.000150015 2607.23155 6235.31754
    5808 0.0001721763 2607.23426 5452.53595
    4851 0.0002061431 2607.24774 4627.30206
    3939 0.0002538715 2607.27217 3877.33176
    3297 0.000303306 2607.3077 3406.17555
    2899 0.0003449465 2607.35449 3147.42094
    2777 0.0003601008 2607.4127 3001.50775
    2777 0.0003601008 2607.48247 2912.17129
    2695 0.0003710575 2607.56399 2853.29761
    2704 0.0003698225 2607.65745 2812.19595
    2774 0.0003604903 2607.76297 2782.53003
    2636 0.0003793627 2607.88074 2760.5812
    2695 0.0003710575 2608.01091 2742.87203
    2670 0.0003745318 2608.15366 2727.69212
    2671 0.0003743916 2608.30913 2714.72466
    2719 0.0003677823 2608.47752 2703.858
    2653 0.0003769318 2608.65896 2694.96592
    2606 0.0003837299 2608.85364 2688.0902
    2653 0.0003769318 2609.06173 2682.92681
    2648 0.0003776435 2609.28339 2679.05808
    2732 0.0003660322 2609.51881 2676.15623
    2619 0.0003818251 2609.76812 2674.24004
    2675 0.0003738318 2610.0315 2673.23271
    2708 0.0003692762 2610.30914 2672.70154
    2688 0.0003720238 2610.60117 2672.96264
    2659 0.0003760812 2610.90779 2674.26028
    2689 0.0003718855 2611.2291 2676.04064
    2709 0.0003691399 2611.56533 2678.57979
    2680 0.0003731343 2611.91668 2682.72444
    2721 0.0003675119 2612.28321 2687.59509
    2791 0.0003582945 2612.66518 2694.66858
    2753 0.0003632401 2613.06268 2704.20729
    2802 0.0003568879 2613.47592 2717.14116
    2753 0.0003632401 2613.90504 2735.11204
    2756 0.0003628447 2614.35019 2756.79039
    2782 0.0003594536 2614.81154 2789.40363
    2795 0.0003577818 2615.28924 2831.39016
    2906 0.0003441156 2615.78348 2883.63994
    2867 0.0003487967 2616.29434 2949.743
    2880 0.0003472222 2616.82206 3031.67838
    2881 0.0003471017 2617.36675 3125.84719
    3129 0.0003195909 2617.92857 3247.46559
    3170 0.0003154574 2618.50767 3387.68912
    3309 0.0003022061 2619.10417 3572.49469
    3565 0.0002805049 2619.71823 3812.42924
    3994 0.0002503756 2620.34996 4131.31538
    4373 0.000228676 2620.99956 4586.31981
    5130 0.0001949318 2621.66716 5053.37212
    5244 0.0001906941 2622.35283 4970.22946
    4426 0.0002259376 2623.05677 4518.76527
    4177 0.0002394063 2623.7791 4273.76205
    4078 0.0002452182 2624.51993 3931.09871
    3830 0.0002610966 2625.27939 3721.7876
    3529 0.0002833664 2626.05761 3673.81209
    3682 0.0002715915 2626.85469 3601.29768
    3534 0.0002829655 2627.67071 3475.68209
    3352 0.0002983294 2628.50587 3365.31303
    3312 0.0003019324 2629.36024 3244.29486
    3021 0.0003310162 2630.23384 3173.09405
    2912 0.0003434066 2631.12692 3169.07844
    3048 0.000328084 2632.03952 3187.10447
    3120 0.0003205128 2632.97171 3257.30533
    3235 0.000309119 2633.92361 3366.49055
    3450 0.0002898551 2634.89527 3472.57326
    3534 0.0002829655 2635.88674 3577.66355
    3468 0.0002883506 2636.8982 3565.40481
    3337 0.0002996704 2637.92967 3430.25193
    3203 0.0003122073 2638.98117 3279.2079
    3035 0.0003294893 2640.05285 3118.99357
    2920 0.0003424658 2641.14476 2968.58165
    2766 0.0003615329 2642.25692 2867.19413
    2748 0.000363901 2643.38938 2807.75621
    2695 0.0003710575 2644.54219 2773.09717
    2608 0.0003834356 2645.71539 2751.97204
    2714 0.0003684598 2646.90897 2738.72682
    2757 0.0003627131 2648.12305 2731.04666
    2711 0.0003688676 2649.35761 2727.95099
    2695 0.0003710575 2650.6126 2728.21223
    2629 0.0003803728 2651.88816 2733.01576
    2717 0.000368053 2653.18424 2739.47542
    2830 0.0003533569 2654.50084 2750.70924
    2746 0.0003641661 2655.83793 2763.75214
    2805 0.0003565062 2657.19551 2781.36792
    2714 0.0003684598 2658.5736 2803.9876
    2686 0.0003723008 2659.97205 2831.52082
    2763 0.0003619254 2661.391 2869.64324
    2880 0.0003472222 2662.83026 2922.71489
    2880 0.0003472222 2664.28992 2996.33066
    2854 0.0003503854 2665.76987 3072.8039
    2904 0.0003443526 2667.27006 3058.60972
    2855 0.0003502627 2668.79043 2970.01536
    2836 0.0003526093 2670.33088 2925.72312
    2754 0.0003631082 2671.89138 2866.34106
    2775 0.0003603604 2673.47172 2802.97978
    2741 0.0003648304 2675.07197 2776.42087
    2629 0.0003803728 2676.69195 2768.15986
    2850 0.0003508772 2678.33147 2761.80574
    2733 0.0003658983 2679.99065 2753.5786
    2649 0.0003775009 2681.66917 2745.26305
    2733 0.0003658983 2683.367 2737.39138
    2840 0.0003521127 2685.08391 2730.10854
    2797 0.0003575259 2686.81982 2724.90226
    2749 0.0003637686 2688.57458 2721.92355
    2778 0.0003599712 2690.34792 2720.51322
    2821 0.0003544842 2692.13985 2720.09958
    2706 0.0003695492 2693.95008 2720.29718
    2693 0.0003713331 2695.7784 2720.89915
    2726 0.0003668379 2697.62474 2721.78253
    2729 0.0003664346 2699.48879 2722.89231
    2728 0.0003665689 2701.37039 2724.1442
    2820 0.0003546099 2703.26936 2725.52438
    2759 0.0003624502 2705.18538 2727.01038
    2769 0.0003611412 2707.11826 2728.58574
    2755 0.0003629764 2709.06769 2730.23806
    2672 0.0003742515 2711.03357 2731.96741
    2709 0.0003691399 2713.01547 2733.74763
    2783 0.0003593245 2715.0134 2735.58257
    2770 0.0003610108 2717.02673 2737.46723
    2752 0.0003633721 2719.05542 2739.39846
    2683 0.0003727171 2721.09911 2741.37247
    2819 0.0003547357 2723.1575 2743.38711
    2745 0.0003642987 2725.23028 2745.44031
    2723 0.000367242 2727.31706 2747.53032
    2857 0.0003500175 2729.41766 2749.65591
    2718 0.0003679176 2731.53167 2751.81591
    2724 0.0003671072 2733.65871 2754.03143
    2828 0.0003536068 2735.79853 2756.258
    2811 0.0003557453 2737.95073 2758.51714
    2801 0.0003570154 2740.11496 2760.80944
    2817 0.0003549876 2742.2908 2763.1335
    2721 0.0003675119 2744.4779 2765.49055
    2844 0.0003516174 2746.67582 2767.88138
    2834 0.0003528582 2748.88419 2770.31841
    2816 0.0003551136 2751.10267 2772.78239
    2795 0.0003577818 2753.33081 2775.36491
    2866 0.0003489184 2755.56816 2777.91929
    2863 0.000349284 2757.81428 2780.53143
    2744 0.0003644315 2760.06882 2783.2124
    2770 0.0003610108 2762.33128 2785.96282
    2795 0.0003577818 2764.60119 2788.79944
    2818 0.0003548616 2766.87817 2791.66643
    2843 0.0003517411 2769.1617 2794.72406
    2704 0.0003698225 2771.45122 2797.89031
    2855 0.0003502627 2773.7464 2801.10018
    2919 0.0003425831 2776.04673 2804.38385
    2906 0.0003441156 2778.3516 2807.9286
    2869 0.0003485535 2780.66068 2811.60261
    2928 0.0003415301 2782.9734 2815.1015
    2902 0.0003445899 2785.28922 2818.38701
    2831 0.0003532321 2787.60764 2821.2818
    2868 0.000348675 2789.92813 2824.08668
    2843 0.0003517411 2792.25014 2827.03099
    2936 0.0003405995 2794.57313 2830.12004
    2911 0.0003435246 2796.89672 2833.51504
    2862 0.000349406 2799.22013 2837.43958
    2797 0.0003575259 2801.54289 2841.99024
    2901 0.0003447087 2803.86448 2847.33808
    2912 0.0003434066 2806.18439 2853.90354
    2986 0.0003348962 2808.50204 2862.32563
    2897 0.0003451847 2810.81672 2873.31717
    2872 0.0003481894 2813.12798 2886.75747
    2961 0.0003377237 2815.43508 2901.70196
    2796 0.0003576538 2817.73772 2921.75799
    2974 0.0003362475 2820.03516 2949.36554
    2882 0.0003469813 2822.32668 2977.34223
    2980 0.0003355705 2824.61192 3010.32193
    3003 0.0003330003 2826.89018 3059.10543
    3203 0.0003122073 2829.16082 3110.65482
    3334 0.00029994 2831.42334 3164.83984
    3375 0.0002962963 2833.67702 3209.623
    3398 0.0002942908 2835.92136 3207.76674
    3276 0.0003052503 2838.15559 3166.60395
    3286 0.0003043214 2840.37921 3129.85201
    3144 0.0003180662 2842.59166 3095.76636
    3053 0.0003275467 2844.79222 3057.35764
    2946 0.0003394433 2846.98041 3031.93185
    3055 0.0003273322 2849.15546 3027.06656
    3053 0.0003275467 2851.31689 3036.74315
    3069 0.000325839 2853.46399 3064.91463
    3128 0.0003196931 2855.59616 3111.7699
    3202 0.0003123048 2857.71269 3160.16878
    3163 0.0003161555 2859.81315 3225.31228
    3369 0.000296824 2861.89681 3322.64468
    3412 0.0002930832 2863.96306 3423.6711
    3657 0.0002734482 2866.01125 3531.01989
    3611 0.0002769316 2868.04094 3594.93303
    3760 0.0002659574 2870.05132 3551.7383
    3495 0.000286123 2872.04194 3464.21441
    3556 0.0002812148 2874.01207 3400.22258
    3383 0.0002955956 2875.96109 3331.69229
    3283 0.0003045995 2877.88846 3254.66553
    3241 0.0003085467 2879.79356 3205.13895
    3243 0.0003083565 2881.67587 3193.77237
    3224 0.0003101737 2883.53467 3201.91146
    3304 0.0003026634 2885.36939 3197.33784
    3172 0.0003152585 2887.17954 3164.54725
    3112 0.0003213368 2888.96451 3134.08554
    3165 0.0003159558 2890.72355 3116.19717
    3135 0.0003189793 2892.45636 3093.3194
    3029 0.000330142 2894.16208 3069.91507
    3089 0.0003237294 2895.8404 3058.77815
    3097 0.0003228931 2897.49071 3059.05532
    3100 0.0003225806 2899.11234 3067.29033
    3159 0.0003165559 2900.70484 3081.8248
    3109 0.0003216468 2902.26761 3102.93729
    3235 0.000309119 2903.80019 3132.55739
    3147 0.0003177629 2905.302 3174.16784
    3257 0.000307031 2906.77254 3233.0946
    3229 0.0003096934 2908.21135 3315.39328
    3406 0.0002935995 2909.61778 3424.60522
    3347 0.000298775 2910.99138 3555.70684
    3462 0.0002888504 2912.33175 3714.78547
    3846 0.0002600104 2913.63837 3942.11197
    3979 0.0002513194 2914.91063 4240.56404
    4449 0.0002247696 2916.14826 4545.68796
    5072 0.0001971609 2917.35067 4883.0639
    5474 0.0001826818 2918.51753 5297.25156
    5886 0.0001698947 2919.64838 5615.35976
    6056 0.0001651255 2920.74261 5673.34561
    5752 0.0001738526 2921.79995 5442.70268
    5136 0.000194704 2922.82002 5098.64314
    4538 0.0002203614 2923.80237 4767.67201
    4311 0.0002319647 2924.74664 4419.80071
    4086 0.0002447381 2925.6523 4040.99169
    3525 0.0002836879 2926.5192 3728.84744
    3284 0.0003045067 2927.34683 3517.64791
    3142 0.0003182686 2928.1349 3383.48813
    3295 0.0003034901 2928.88317 3298.40633
    3288 0.0003041363 2929.59107 3242.84092
    3212 0.0003113325 2930.25837 3205.25397
    3170 0.0003154574 2930.88496 3179.20745
    3067 0.0003260515 2931.47041 3161.12074
    3138 0.0003186743 2932.01441 3148.97782
    3255 0.0003072197 2932.51666 3141.50339
    3192 0.0003132832 2932.977 3137.83783
    3186 0.0003138732 2933.39519 3137.34826
    3215 0.000311042 2933.77093 3139.89324
    3068 0.0003259452 2934.10408 3145.40415
    3300 0.0003030303 2934.39429 3153.96587
    3247 0.0003079766 2934.64159 3166.38621
    3237 0.000308928 2934.84548 3183.96214
    3170 0.0003154574 2935.00621 3208.0641
    3323 0.0003009329 2935.1233 3240.50346
    3251 0.0003075977 2935.19661 3282.82036
    3265 0.0003062787 2935.22621 3334.72222
    3440 0.0002906977 2935.2118 3396.55885
    3488 0.0002866972 2935.15355 3475.60675
    3528 0.0002834467 2935.05101 3580.77055
    3714 0.0002692515 2934.90418 3709.56015
    3958 0.0002526529 2934.71336 3852.31067
    4062 0.0002461841 2934.47803 4015.00699
    4271 0.0002341372 2934.19844 4204.5751
    4448 0.0002248201 2933.87435 4407.09938
    4453 0.0002245677 2933.50593 4613.61456
    4920 0.000203252 2933.09333 4881.18166
    5119 0.0001953507 2932.63614 5315.84891
    5593 0.0001787949 2932.13475 5877.04439
    6425 0.000155642 2931.5889 6463.30959
    7407 0.0001350074 2930.99904 7222.02481
    8319 0.0001202068 2930.3649 8014.86316
    8626 0.0001159286 2929.68675 8362.31672
    8386 0.0001192464 2928.9646 7979.96442
    7319 0.0001366307 2928.19856 7271.36632
    6447 0.0001551109 2927.38873 6682.00568
    5928 0.000168691 2926.53543 6114.00138
    5386 0.0001856665 2925.63853 5396.15612
    4706 0.0002124947 2924.6985 4686.05471
    3998 0.0002501251 2923.71523 4175.60113
    3476 0.000287687 2922.68907 3854.06831
    3429 0.0002916302 2921.62022 3658.27402
    3359 0.0002977077 2920.50881 3538.36051
    3387 0.0002952465 2919.35502 3464.77673
    3332 0.00030012 2918.15928 3423.60466
    3302 0.0003028468 2916.92168 3410.8011
    3359 0.0002977077 2915.64265 3425.25334
    3304 0.0003026634 2914.32228 3467.52019
    3352 0.0002983294 2912.96092 3547.11533
    3511 0.0002848191 2911.55893 3658.76642
    3679 0.000271813 2910.11648 3818.88556
    3887 0.0002572678 2908.63411 4023.42824
    4249 0.0002353495 2907.11199 4312.82686
    4807 0.00020803 2905.55045 4680.82455
    4938 0.0002025111 2903.94994 4966.58653
    4970 0.0002012072 2902.31068 4946.76463
    4965 0.0002014099 2900.63322 4874.22244
    5050 0.0001980198 2898.91783 4869.48656
    4996 0.0002001601 2897.16494 4757.05314
    4632 0.0002158895 2895.37497 4459.73827
    4275 0.0002339181 2893.54838 4169.26648
    3993 0.0002504383 2891.68561 3949.13763
    3782 0.0002644104 2889.78689 3748.3862
    3615 0.0002766252 2887.8528 3568.82549
    3438 0.0002908668 2885.88386 3429.96034
    3323 0.0003009329 2883.88037 3331.37732
    3244 0.0003082614 2881.84295 3263.43145
    3251 0.0003075977 2879.77203 3216.82114
    3269 0.0003059039 2877.66814 3184.76333
    3153 0.0003171583 2875.53176 3162.82231
    3183 0.000314169 2873.36318 3148.19128
    3148 0.000317662 2871.1634 3139.27697
    3223 0.0003102699 2868.93244 3135.22536
    3078 0.0003248863 2866.6709 3135.69153
    3224 0.0003101737 2864.3796 3140.76383
    3225 0.0003100775 2862.05885 3150.97006
    3170 0.0003154574 2859.70913 3167.3266
    3210 0.0003115265 2857.33131 3191.77804
    3287 0.0003042288 2854.92559 3227.4939
    3337 0.0002996704 2852.49273 3279.3639
    3405 0.0002936858 2850.03335 3354.30668
    3539 0.0002825657 2847.54781 3460.16363
    3563 0.0002806624 2845.03682 3600.74351
    3710 0.0002695418 2842.50092 3770.51174
    3939 0.0002538715 2839.94068 3975.8472
    4424 0.0002260398 2837.3567 4253.43084
    4741 0.000210926 2834.74967 4605.27276
    5065 0.0001974334 2832.12002 4947.79268
    5157 0.0001939112 2829.46849 5203.02416
    5556 0.0001799856 2826.79564 5326.63318
    5387 0.0001856321 2824.10218 5239.23096
    5112 0.0001956182 2821.38846 5010.57268
    4624 0.000216263 2818.65522 4774.33524
    4368 0.0002289377 2815.90305 4561.28079
    4136 0.0002417795 2813.13256 4314.32027
    3949 0.0002532287 2810.34445 4047.85388
    3682 0.0002715915 2807.53934 3836.25372
    3374 0.0002963841 2804.71767 3707.02126
    3453 0.0002896032 2801.88021 3654.65987
    3490 0.000286533 2799.0277 3670.95798
    3598 0.0002779322 2796.16037 3751.25428
    3798 0.0002632965 2793.27917 3885.06621
    4018 0.00024888 2790.38457 4059.78
    4241 0.0002357934 2787.47719 4294.60159
    4520 0.0002212389 2784.55765 4610.10921
    4922 0.0002031694 2781.62663 4964.30708
    5431 0.0001841282 2778.68472 5291.8131
    5527 0.00018093 2775.73249 5531.57376
    5750 0.000173913 2772.77059 5538.15887
    5617 0.000178031 2769.79956 5376.07633
    5414 0.0001847063 2766.82027 5230.80841
    5172 0.0001933488 2763.83293 5152.81868
    5217 0.000191681 2760.83832 5059.02459
    5152 0.0001940994 2757.83704 4965.597
    4997 0.0002001201 2754.82966 4969.74219
    4904 0.0002039152 2751.81677 5034.78379
    4766 0.0002098196 2748.79898 5098.10195
    4930 0.0002028398 2745.7769 5084.36113
    4823 0.0002073398 2742.75108 4895.67287
    4779 0.0002092488 2739.72225 4646.78571
    4476 0.0002234138 2736.69068 4446.61567
    4233 0.0002362391 2733.65704 4301.32449
    4070 0.0002457002 2730.62198 4122.16614
    3816 0.0002620545 2727.58595 3923.60178
    3903 0.0002562132 2724.54959 3781.65312
    3696 0.0002705628 2721.51343 3716.82539
    3737 0.0002675943 2718.47797 3719.97151
    3733 0.0002678811 2715.44381 3792.40466
    3970 0.0002518892 2712.41145 3945.29076
    4339 0.0002304678 2709.38136 4181.40576
    4661 0.0002145462 2706.35435 4484.72723
    5126 0.0001950839 2703.33051 4857.85459
    5622 0.0001778726 2700.31049 5351.24853
    6056 0.0001651255 2697.29482 5924.28399
    6517 0.0001534448 2694.28403 6441.06932
    6812 0.0001467998 2691.27858 6791.34412
    7077 0.0001413028 2688.27896 6826.10966
    7054 0.0001417635 2685.28562 6513.75945
    6723 0.0001487431 2682.29924 6122.32142
    6137 0.0001629461 2679.31981 5808.54619
    5372 0.0001861504 2676.34813 5534.76782
    5065 0.0001974334 2673.38455 5190.55913
    4789 0.0002088119 2670.4295 4847.49904
    4701 0.0002127207 2667.48341 4633.39752
    4504 0.0002220249 2664.54678 4558.70618
    4375 0.0002285714 2661.61992 4584.68642
    4508 0.0002218279 2658.70323 4718.207
    4896 0.0002042484 2655.79726 4980.14534
    5054 0.0001978631 2652.90247 5286.14229
    5439 0.0001838573 2650.01888 5452.86262
    5499 0.0001818512 2647.14701 5474.74333
    5449 0.0001835199 2644.28733 5491.60456
    5210 0.0001919386 2641.44014 5571.43732
    5446 0.000183621 2638.60576 5738.32216
    5889 0.0001698081 2635.78459 5991.94054
    6388 0.0001565435 2632.97698 6382.77577
    7063 0.0001415829 2630.18314 6906.83096
    7611 0.0001313888 2627.40372 7507.76759
    8289 0.0001206418 2624.63858 8204.17033
    9243 0.00010819 2621.88824 9086.36268
    10251 0.0000975515 2619.1529 10047.82179
    11122 0.0000899119 2616.433 10617.69534
    11301 0.0000884877 2613.72869 10423.7175
    11061 0.0000904077 2611.04029 9752.9972
    9974 0.0001002607 2608.36807 9101.06553
    8682 0.0001151808 2605.71227 8576.55548
    7345 0.000136147 2603.07311 7964.66891
    6895 0.0001450326 2600.45087 7150.93001
    6662 0.0001501051 2597.84591 6275.99507
    5696 0.0001755618 2595.25811 5509.99648
    4588 0.0002179599 2592.68789 4921.76795
    3958 0.0002526529 2590.1354 4494.34932
    3695 0.000270636 2587.60088 4173.82593
    3377 0.0002961208 2585.08447 3917.43248
    3448 0.0002900232 2582.58639 3712.92815
    3293 0.0003036745 2580.10684 3556.04562
    3214 0.0003111388 2577.64606 3438.74221
    3227 0.0003098853 2575.20397 3352.61021
    3233 0.0003093102 2572.78079 3291.35445
    3152 0.0003172589 2570.37672 3250.60638
    3209 0.0003116236 2567.99186 3228.36271
    3241 0.0003085467 2565.62634 3226.41376
    3164 0.0003160556 2563.28031 3245.6744
    3258 0.0003069368 2560.95387 3282.8425
    3264 0.0003063725 2558.64707 3332.60647
    3382 0.000295683 2556.36006 3383.02016
    3384 0.0002955083 2554.0929 3436.16717
    3591 0.000278474 2551.84573 3507.61556
    3543 0.0002822467 2549.61865 3585.98991
    3736 0.000267666 2547.41154 3624.07522
    3703 0.0002700513 2545.22457 3590.47847
    3744 0.000267094 2543.05775 3522.71299
    3657 0.0002734482 2540.91122 3471.44808
    3483 0.0002871088 2538.78493 3446.40486
    3534 0.0002829655 2536.67896 3429.01948
    3447 0.0002901073 2534.59344 3416.12382
    3648 0.0002741228 2532.52817 3432.55157
    3574 0.0002797985 2530.48324 3497.69816
    3806 0.000262743 2528.45869 3603.39265
    3968 0.0002520161 2526.45452 3729.77503
    3924 0.000254842 2524.47073 3890.93374
    4163 0.0002402114 2522.50731 4107.01298
    4324 0.0002312673 2520.56421 4298.71667
    4533 0.0002206045 2518.64141 4319.85586
    4374 0.0002286237 2516.73894 4168.51312
    4183 0.0002390629 2514.85672 4001.70334
    3954 0.0002529084 2512.99472 3911.86216
    3899 0.000256476 2511.1529 3860.52035
    3762 0.0002658161 2509.33132 3770.28365
    3666 0.0002727769 2507.52971 3646.95483
    3628 0.000275634 2505.74814 3552.15087
    3554 0.0002813731 2503.98648 3509.28908
    3547 0.0002819284 2502.24474 3511.82221
    3535 0.0002828854 2500.52281 3551.79807
    3549 0.0002817695 2498.82072 3613.39715
    3509 0.0002849815 2497.13818 3661.22395
    3547 0.0002819284 2495.47521 3667.06938
    3532 0.0002831257 2493.83172 3644.89113
    3625 0.0002758621 2492.20763 3629.51524
    3656 0.000273523 2490.60284 3636.2688
    3633 0.0002752546 2489.01723 3651.11504
    3755 0.0002663116 2487.45071 3656.52161
    3889 0.0002571355 2485.90316 3663.36337
    3986 0.0002508781 2484.37449 3701.8565
    4029 0.0002482005 2482.86456 3796.34218
    4263 0.0002345766 2481.37329 3959.67484
    4423 0.0002260909 2479.90051 4195.37142
    4745 0.0002107482 2478.44621 4494.65053
    4917 0.000203376 2477.01009 4848.30074
    5359 0.000186602 2475.5921 5277.94935
    5759 0.0001736413 2474.19212 5769.69851
    6160 0.0001623377 2472.81 6274.83365
    6560 0.000152439 2471.44561 6611.30261
    6486 0.0001541782 2470.0988 6587.16045
    6277 0.0001593118 2468.76952 6208.87232
    5971 0.0001674761 2467.45747 5891.2052
    5599 0.0001786033 2466.16258 5811.65766
    5475 0.0001826484 2464.88468 5852.24029
    5613 0.0001781578 2463.62366 5874.23751
    5998 0.0001667222 2462.37933 5858.91594
    6177 0.0001618909 2461.15157 5999.1514
    6706 0.0001491202 2459.9402 6349.33667
    7278 0.0001374004 2458.74507 6897.41481
    7937 0.0001259922 2457.56604 7669.16911
    8529 0.000117247 2456.40292 8494.73906
    9315 0.0001073537 2455.25556 9037.5763
    9903 0.0001009795 2454.12389 9312.12178
    9892 0.0001010918 2453.00759 9614.60192
    10216 0.0000978857 2451.90656 10184.691
    10815 0.0000924642 2450.82066 11095.44851
    12043 0.0000830358 2449.74971 12564.02537
    14498 0.000068975 2448.69354 14761.05359
    18051 0.0000553986 2447.65199 18078.55273
    22833 0.0000437963 2446.6249 22143.39764
    24727 0.0000404416 2445.61214 24535.11591
    21562 0.0000463779 2444.61345 21709.91709
    16007 0.0000624727 2443.62871 16908.94282
    12878 0.0000776518 2442.65775 14683.73529
    13396 0.0000746491 2441.70041 14869.15211
    14679 0.0000681245 2440.75653 15275.6441
    14022 0.0000713165 2439.82591 13361.16433
    10717 0.0000933097 2438.90841 9888.70089
    7462 0.0001340123 2438.00385 7403.17396
    6063 0.0001649349 2437.11207 6140.21994
    5568 0.0001795977 2436.23291 5548.8903
    5535 0.0001806685 2435.36622 5265.52442
    5301 0.0001886437 2434.51176 5142.11055
    5029 0.0001988467 2433.66941 5039.17663
    4899 0.0002041233 2432.839 4832.67509
    4733 0.0002112825 2432.02037 4551.26282
    4227 0.0002365744 2431.21336 4297.68508
    4053 0.0002467308 2430.4178 4118.31384
    3882 0.0002575992 2429.63351 3977.70356
    3849 0.0002598077 2428.86039 3806.63745
    3770 0.000265252 2428.09819 3600.12005
    3608 0.0002771619 2427.34679 3406.48935
    3415 0.0002928258 2426.60603 3252.48024
    3301 0.0003029385 2425.87575 3137.91333
    3101 0.0003224766 2425.15579 3054.23644
    3097 0.0003228931 2424.44599 2993.16454
    2961 0.0003377237 2423.7462 2948.31019
    3043 0.0003286231 2423.05627 2914.46184
    2989 0.0003345601 2422.37603 2888.1898
    3013 0.0003318951 2421.70533 2868.57627
    3050 0.0003278689 2421.04403 2855.65
    2989 0.0003345601 2420.39198 2849.39417
    2960 0.0003378378 2419.74903 2849.45006
    2970 0.0003367003 2419.11502 2855.12816
    3118 0.0003207184 2418.48979 2866.60095
    2986 0.0003348962 2417.87322 2885.5002
    3037 0.0003292723 2417.26515 2913.71643
    3050 0.0003278689 2416.66545 2952.84657
    3023 0.0003307972 2416.07397 3008.66085
    3127 0.0003197953 2415.4906 3096.45647
    3180 0.0003144654 2414.91515 3239.12212
    3270 0.0003058104 2414.3475 3458.63999
    3479 0.0002874389 2413.78752 3748.20409
    3752 0.0002665245 2413.23507 4050.42935
    4300 0.0002325581 2412.69003 4388.75182
    4973 0.0002010859 2412.15225 4835.00519
    5395 0.0001853568 2411.62162 5170.47223
    5166 0.0001935734 2411.098 5061.48507
    4618 0.000216544 2410.58126 4710.01779
    4139 0.0002416043 2410.0713 4444.53218
    4059 0.0002463661 2409.56796 4393.71967
    4267 0.0002343567 2409.0711 4498.77198
    4483 0.0002230649 2408.58067 4523.6641
    4558 0.0002193945 2408.0965 4430.78227
    4548 0.0002198769 2407.61848 4391.04914
    4515 0.0002214839 2407.14649 4392.63191
    4411 0.000226706 2406.68043 4339.73508
    4038 0.0002476474 2406.22019 4136.98392
    3755 0.0002663116 2405.76561 3906.12407
    3542 0.0002823264 2405.31665 3799.56285
    3683 0.0002715178 2404.87315 3802.10738
    3901 0.0002563445 2404.43503 3828.43748
    3793 0.0002636436 2404.00217 3795.87987
    3892 0.0002569373 2403.57446 3713.5301
    3833 0.0002608923 2403.15182 3699.65722
    3845 0.000260078 2402.73414 3806.01233
    4107 0.0002434867 2402.32131 4030.78178
    4455 0.0002244669 2401.91324 4342.31758
    4752 0.0002104377 2401.50983 4695.99024
    5351 0.000186881 2401.111 5078.11135
    5574 0.0001794044 2400.71665 5468.56744
    5956 0.0001678979 2400.32667 5740.36437
    6099 0.0001639613 2399.94098 5753.464
    6015 0.000166251 2399.55951 5560.33015
    5740 0.000174216 2399.18214 5318.99952
    5184 0.0001929012 2398.80881 5128.58855
    4981 0.0002007629 2398.43943 4975.77646
    4685 0.0002134472 2398.07392 4756.24108
    4376 0.0002285192 2397.71218 4432.5627
    4170 0.0002398082 2397.35414 4080.57483
    3899 0.000256476 2396.99973 3772.42704
    3405 0.0002936858 2396.64886 3530.08481
    3283 0.0003045995 2396.30147 3340.69186
    3022 0.0003309067 2395.95747 3186.95076
    2990 0.0003344482 2395.61679 3067.18603
    2953 0.0003386387 2395.27936 2979.65377
    2948 0.000339213 2394.94511 2917.65088
    2903 0.0003444712 2394.61397 2874.51685
    2928 0.0003415301 2394.28588 2845.22942
    2873 0.0003480682 2393.96076 2826.36467
    2894 0.0003455425 2393.63855 2815.59668
    2939 0.0003402518 2393.3192 2811.30376
    2898 0.0003450656 2393.00263 2812.37523
    2899 0.0003449465 2392.68877 2818.80177
    2858 0.000349895 2392.37759 2832.3077
    2868 0.000348675 2392.069 2856.33759
    2943 0.0003397893 2391.76296 2896.42725
    3036 0.0003293808 2391.45941 2961.2379
    3031 0.0003299241 2391.15829 3063.21692
    3205 0.0003120125 2390.85955 3214.01733
    3403 0.0002938584 2390.56313 3414.72918
    3872 0.0002582645 2390.26899 3682.81187
    4218 0.0002370792 2389.97706 4017.77457
    4481 0.0002231645 2389.68731 4307.30018
    4586 0.0002180549 2389.39969 4432.10595
    4431 0.0002256827 2389.11414 4329.1149
    4194 0.0002384359 2388.83061 4182.16826
    3903 0.0002562132 2388.54907 4172.5558
    4174 0.0002395783 2388.26947 4307.69422
    4372 0.0002287283 2387.99176 4495.69151
    4684 0.0002134927 2387.7159 4637.22933
    4679 0.0002137209 2387.44185 4679.75823
    4678 0.0002137666 2387.16957 4723.72273
    4874 0.0002051703 2386.89901 4871.4853
    4903 0.0002039568 2386.63015 5148.18004
    5151 0.0001941371 2386.36293 5499.80802
    5480 0.0001824818 2386.09733 5794.32984
    5661 0.0001766472 2385.8333 5894.74897
    5828 0.0001715854 2385.57081 5800.95485
    5996 0.0001667779 2385.30983 5636.83823
    6036 0.0001656726 2385.05032 5492.67664
    5647 0.0001770852 2384.79225 5364.14915
    5307 0.0001884304 2384.53558 5196.29343
    4835 0.0002068252 2384.28029 4949.6208
    4626 0.0002161695 2384.02635 4647.57489
    4420 0.0002262443 2383.77372 4348.43164
    4344 0.0002302026 2383.52237 4084.63111
    4004 0.0002497502 2383.27227 3855.7593
    3796 0.0002634352 2383.02341 3656.02529
    3391 0.0002948983 2382.77574 3485.96993
    3304 0.0003026634 2382.52925 3345.06884
    3144 0.0003180662 2382.28391 3230.31908
    3012 0.0003320053 2382.03968 3140.8117
    3068 0.0003259452 2381.79656 3075.5711
    2876 0.0003477051 2381.55451 3032.07181
    2904 0.0003443526 2381.31351 3007.50963
    2985 0.0003350084 2381.07354 2999.52615
    3009 0.0003323363 2380.83457 3008.0849
    2992 0.0003342246 2380.59658 3035.09479
    3084 0.0003242542 2380.35956 3078.30973
    3088 0.0003238342 2380.12348 3133.26756
    3152 0.0003172589 2379.88832 3200.59538
    3281 0.0003047851 2379.65407 3265.92136
    3223 0.0003102699 2379.42069 3301.1314
    3335 0.0002998501 2379.18818 3320.58212
    3367 0.0002970003 2378.95652 3367.70784
    3417 0.0002926544 2378.72569 3469.42764
    3646 0.0002742732 2378.49567 3644.18239
    3906 0.0002560164 2378.26645 3908.55832
    4349 0.0002299379 2378.03801 4293.83832
    5016 0.000199362 2377.81033 4873.98431
    5926 0.0001687479 2377.5834 5691.97735
    7053 0.0001417836 2377.3572 6744.17461
    8520 0.0001173709 2377.13172 8159.51929
    9573 0.0001044605 2376.90695 9601.88891
    10256 0.0000975039 2376.68287 10293.18848
    9639 0.0001037452 2376.45947 9625.23405
    8317 0.0001202357 2376.23673 8179.54997
    7172 0.0001394311 2376.01465 7173.07196
    6582 0.0001519295 2375.79321 6960.31291
    7021 0.0001424299 2375.57239 7268.77731
    7098 0.0001408848 2375.3522 7512.46868
    6982 0.0001432254 2375.13261 7200.91403
    6748 0.0001481921 2374.91362 6440.0686
    5654 0.0001768659 2374.69521 5837.74848
    5033 0.0001986887 2374.47738 5457.59179
    4833 0.0002069108 2374.26011 5048.03981
    4541 0.0002202158 2374.04339 4606.75732
    4486 0.0002229157 2373.82723 4273.11345
    4409 0.0002268088 2373.6116 4074.77608
    4027 0.0002483238 2373.39649 3987.57163
    3748 0.000266809 2373.18191 3935.95162
    3577 0.0002795639 2372.96784 3794.85058
    3608 0.0002771619 2372.75427 3566.73104
    3458 0.0002891845 2372.54119 3353.2188
    3350 0.0002985075 2372.3286 3201.44727
    3374 0.0002963841 2372.1165 3111.07651
    3217 0.0003108486 2371.90486 3070.61552
    3246 0.0003080715 2371.69369 3070.47309
    3238 0.0003088326 2371.48298 3106.07369
    3244 0.0003082614 2371.27272 3177.72766
    3309 0.0003022061 2371.06291 3287.27328
    3471 0.0002881014 2370.85354 3431.39531
    3522 0.0002839296 2370.6446 3592.59231
    3529 0.0002833664 2370.43609 3738.03979
    3865 0.0002587322 2370.22801 3832.71567
    3758 0.000266099 2370.02034 3851.62706
    3868 0.0002585315 2369.81308 3796.56452
    3871 0.0002583312 2369.60623 3717.22042
    3888 0.0002572016 2369.39978 3666.33872
    3753 0.0002664535 2369.19372 3652.82211
    3706 0.0002698327 2368.98806 3656.85097
    3538 0.0002826456 2368.78279 3650.81833
    3516 0.0002844141 2368.5779 3610.32226
    3518 0.0002842524 2368.37339 3535.95667
    3657 0.0002734482 2368.16925 3457.61499
    3591 0.000278474 2367.96548 3405.51491
    3682 0.0002715915 2367.76208 3395.74455
    3500 0.0002857143 2367.55905 3431.46763
    3577 0.0002795639 2367.35637 3504.46089
    3435 0.0002911208 2367.15405 3594.64858
    3707 0.0002697599 2366.95208 3685.52333
    3932 0.0002543235 2366.75046 3764.51181
    3996 0.0002502503 2366.54918 3814.23666
    4017 0.000248942 2366.34825 3783.38251
    3844 0.0002601457 2366.14766 3656.21075
    3761 0.0002658867 2365.94741 3543.49382
    3543 0.0002822467 2365.74748 3504.46488
    3496 0.0002860412 2365.54789 3523.56814
    3522 0.0002839296 2365.34863 3565.87494
    3509 0.0002849815 2365.14969 3596.63562
    3665 0.0002728513 2364.95108 3575.91108
    3582 0.0002791736 2364.75279 3536.68213
    3400 0.0002941176 2364.55481 3546.49632
    3398 0.0002942908 2364.35716 3631.37003
    3611 0.0002769316 2364.15981 3794.77611
    3725 0.0002684564 2363.96278 4036.85713
    4027 0.0002483238 2363.76605 4351.84249
    4466 0.000223914 2363.56964 4727.2372
    4929 0.0002028809 2363.37353 5168.4966
    5532 0.0001807664 2363.17772 5692.63037
    6175 0.0001619433 2362.98221 6259.51929
    6549 0.0001526951 2362.78701 6748.14394
    7005 0.0001427552 2362.5921 7014.72964
    7430 0.0001345895 2362.39748 6954.33766
    7125 0.0001403509 2362.20317 6615.57544
    6883 0.0001452855 2362.00914 6228.54398
    6068 0.0001647989 2361.81541 5972.17552
    5359 0.000186602 2361.62197 5826.39377
    5043 0.0001982947 2361.42881 5623.47127
    5105 0.0001958864 2361.23594 5252.22494
    5049 0.000198059 2361.04336 4799.81515
    4897 0.0002042067 2360.85106 4404.17413
    4480 0.0002232143 2360.65904 4128.23965
    4092 0.0002443793 2360.46731 3977.71984
    3639 0.0002748008 2360.27586 3934.758
    3631 0.0002754062 2360.08468 3963.44279
    3563 0.0002806624 2359.89378 4006.51262
    3704 0.0002699784 2359.70316 4007.34685
    3805 0.0002628121 2359.51281 3948.62877
    3864 0.0002587992 2359.32274 3865.78719
    3853 0.000259538 2359.13295 3802.07565
    3859 0.0002591345 2358.94342 3761.51441
    3734 0.0002678093 2358.75416 3739.32789
    3556 0.0002812148 2358.56518 3732.46416
    3552 0.0002815315 2358.37646 3720.37263
    3471 0.0002881014 2358.18802 3684.80342
    3587 0.0002787845 2357.99984 3632.47877
    3519 0.0002841716 2357.81192 3585.60783
    3562 0.0002807412 2357.62427 3552.77742
    3651 0.0002738976 2357.43689 3530.49397
    3633 0.0002752546 2357.24977 3540.04388
    3477 0.0002876043 2357.06291 3603.21681
    3632 0.0002753304 2356.87632 3695.15636
    3519 0.0002841716 2356.68998 3758.56683
    3585 0.00027894 2356.50391 3742.29599
    3610 0.0002770083 2356.31809 3673.37346
    3642 0.0002745744 2356.13254 3593.13601
    3623 0.0002760144 2355.94724 3526.52896
    3551 0.0002816108 2355.7622 3488.21897
    3644 0.0002744237 2355.57742 3472.91768
    3486 0.0002868617 2355.39289 3453.36385
    3524 0.0002837684 2355.20862 3412.27903
    3409 0.0002933412 2355.0246 3372.93363
    3394 0.0002946376 2354.84084 3351.41596
    3443 0.0002904444 2354.65733 3343.72221
    3392 0.0002948113 2354.47407 3335.96256
    3243 0.0003083565 2354.29107 3314.44038
    3211 0.0003114295 2354.10832 3287.29394
    3252 0.0003075031 2353.92581 3279.5449
    3306 0.0003024803 2353.74356 3308.12196
    3311 0.0003020236 2353.56156 3372.59766
    3538 0.0002826456 2353.3798 3462.7598
    3506 0.0002852253 2353.1983 3561.04722
    3493 0.0002862869 2353.01704 3628.14802
    3615 0.0002766252 2352.83603 3659.6131
    3754 0.0002663825 2352.65526 3714.27976
    3721 0.000268745 2352.47475 3835.17311
    4061 0.0002462448 2352.29447 4023.23956
    4040 0.0002475248 2352.11445 4250.13789
    4392 0.0002276867 2351.93467 4462.52676
    4477 0.0002233639 2351.75513 4593.25944
    4686 0.0002134016 2351.57583 4617.37105
    4799 0.0002083767 2351.39678 4567.7297
    4726 0.0002115954 2351.21797 4490.63185
    4555 0.000219539 2351.0394 4415.66288
    4617 0.0002165909 2350.86108 4351.46629
    4302 0.00023245 2350.68299 4297.84728
    4138 0.0002416626 2350.50515 4251.32692
    4186 0.0002388915 2350.32754 4205.92876
    4085 0.000244798 2350.15018 4154.29565
    4106 0.000243546 2349.97305 4094.449
    3928 0.0002545825 2349.79616 4006.66558
    3779 0.0002646203 2349.61951 3854.84731
    3502 0.0002855511 2349.4431 3664.08423
    3279 0.000304971 2349.26693 3497.88748
    3045 0.0003284072 2349.09099 3385.38385
    3217 0.0003108486 2348.91529 3322.15668
    3155 0.0003169572 2348.73982 3293.88329
    2988 0.000334672 2348.56459 3277.37677
    3017 0.0003314551 2348.38959 3246.02369
    3026 0.0003304693 2348.21483 3206.19433
    3036 0.0003293808 2348.0403 3183.74486
    3094 0.0003232062 2347.86601 3190.18366
    3202 0.0003123048 2347.69195 3225.21698
    3300 0.0003030303 2347.51812 3284.10196
    3366 0.0002970885 2347.34452 3366.06926
    3476 0.000287687 2347.17116 3475.34628
    3630 0.0002754821 2346.99802 3614.42766
    3740 0.0002673797 2346.82512 3775.09393
    3876 0.0002579979 2346.65245 3930.78011
    3990 0.0002506266 2346.48001 4045.90761
    4216 0.0002371917 2346.30779 4103.54032
    4268 0.0002343018 2346.13581 4125.68047
    4356 0.0002295684 2345.96405 4156.22453
    4485 0.0002229654 2345.79253 4226.03367
    4538 0.0002203614 2345.62123 4329.41505
    4425 0.0002259887 2345.45016 4414.26811
    4211 0.0002374733 2345.27931 4403.34121
    4133 0.000241955 2345.10869 4270.2391
    4104 0.0002436647 2344.9383 4072.90328
    4083 0.000244918 2344.76814 3883.58761
    3858 0.0002592017 2344.5982 3737.30672
    3708 0.0002696872 2344.42848 3633.9685
    3506 0.0002852253 2344.25899 3552.06393
    3248 0.0003078818 2344.08972 3458.64556
    3204 0.0003121099 2343.92068 3337.19497
    3083 0.0003243594 2343.75186 3205.89323
    3118 0.0003207184 2343.58326 3089.84672
    3007 0.0003325574 2343.41488 2999.5591
    2959 0.000337952 2343.24673 2934.10518
    2902 0.0003445899 2343.0788 2890.15799
    2747 0.0003640335 2342.91109 2861.5752
    2732 0.0003660322 2342.7436 2835.67773
    2831 0.0003532321 2342.57633 2804.01863
    2724 0.0003671072 2342.40928 2775.78603
    2695 0.0003710575 2342.24245 2764.10963
    2729 0.0003664346 2342.07584 2771.64598
    2681 0.0003729952 2341.90945 2795.40094
    2767 0.0003614022 2341.74327 2827.31195
    2854 0.0003503854 2341.57732 2850.91407
    2829 0.0003534818 2341.41158 2852.33491
    2932 0.0003410641 2341.24606 2839.1017
    2963 0.0003374958 2341.08075 2831.67947
    2943 0.0003397893 2340.91566 2841.9309
    2960 0.0003378378 2340.75079 2873.31054
    2941 0.0003400204 2340.58613 2924.78224
    2980 0.0003355705 2340.42169 2990.87446
    2986 0.0003348962 2340.25746 3061.83273
    3054 0.0003274394 2340.09345 3131.44442
    3332 0.00030012 2339.92965 3207.06753
    3495 0.000286123 2339.76607 3309.13109
    3681 0.0002716653 2339.60269 3458.07496
    3747 0.0002668802 2339.43953 3660.88319
    4121 0.0002426595 2339.27659 3895.87325
    4026 0.0002483855 2339.11385 4097.61386
    4248 0.0002354049 2338.95132 4191.822
    4457 0.0002243662 2338.78901 4182.96907
    4370 0.000228833 2338.62691 4150.26547
    4316 0.000231696 2338.46502 4154.81754
    4238 0.0002359604 2338.30333 4205.50417
    4182 0.00023912 2338.14186 4272.17496
    4108 0.0002434275 2337.98059 4302.10799
    4035 0.0002478315 2337.81954 4250.16454
    4307 0.0002321802 2337.65869 4120.39858
    4102 0.0002437835 2337.49805 3963.33084
    3901 0.0002563445 2337.33762 3820.89854
    3711 0.0002694691 2337.17739 3702.21388
    3408 0.0002934272 2337.01737 3598.61677
    3267 0.0003060912 2336.85756 3497.58864
    3331 0.0003002101 2336.69795 3392.38971
    3269 0.0003059039 2336.53855 3287.15727
    3180 0.0003144654 2336.37935 3189.78301
    3032 0.0003298153 2336.22036 3102.96442
    3043 0.0003286231 2336.06157 3025.34159
    2926 0.0003417635 2335.90299 2956.74057
    2800 0.0003571429 2335.74461 2899.26933
    2665 0.0003752345 2335.58643 2854.90471
    2736 0.0003654971 2335.42846 2823.88272
    2830 0.0003533569 2335.27068 2804.83312
    2708 0.0003692762 2335.11311 2795.78683
    2817 0.0003549876 2334.95574 2795.546
    2763 0.0003619254 2334.79858 2804.61072
    2788 0.0003586801 2334.64161 2824.6112
    2820 0.0003546099 2334.48484 2857.12127
    2823 0.0003542331 2334.32827 2903.32824
    3003 0.0003330003 2334.1719 2962.71604
    3044 0.0003285151 2334.01573 3032.45467
    3161 0.0003163556 2333.85976 3106.90125
    3244 0.0003082614 2333.70399 3178.84575
    3243 0.0003083565 2333.54841 3239.78439
    3328 0.0003004808 2333.39304 3279.79079
    3369 0.000296824 2333.23786 3294.7005
    3408 0.0002934272 2333.08287 3294.02052
    3380 0.000295858 2332.92808 3290.22995
    3226 0.0003099814 2332.77349 3283.29517
    3211 0.0003114295 2332.61909 3268.88221
    3204 0.0003121099 2332.46489 3256.04754
    3185 0.0003139717 2332.31089 3258.21891
    3150 0.0003174603 2332.15707 3275.33154
    3266 0.0003061849 2332.00345 3304.77847
    3175 0.0003149606 2331.85003 3347.21083
    3197 0.0003127932 2331.69679 3397.69032
    3362 0.000297442 2331.54375 3436.17494
    3378 0.0002960332 2331.39091 3444.51627
    3460 0.0002890173 2331.23825 3444.75843
    3582 0.0002791736 2331.08578 3477.4961
    3701 0.0002701972 2330.93351 3558.21973
    3666 0.0002727769 2330.78143 3676.27574
    3730 0.0002680965 2330.62953 3781.14844
    3787 0.0002640613 2330.47783 3790.36375
    3734 0.0002678093 2330.32632 3680.57725
    3469 0.0002882675 2330.17499 3533.51596
    3478 0.0002875216 2330.02386 3419.8641
    3372 0.0002965599 2329.87291 3363.68594
    3521 0.0002840102 2329.72215 3362.42982
    3517 0.0002843332 2329.57158 3401.76719
    3471 0.0002881014 2329.42119 3444.34516
    3607 0.0002772387 2329.27099 3441.37234
    3434 0.0002912056 2329.12098 3373.92714
    3485 0.000286944 2328.97115 3259.8698
    3275 0.0003053435 2328.82151 3129.14194
    3230 0.0003095975 2328.67205 3014.45359
    3011 0.0003321156 2328.52278 2931.15305
    2970 0.0003367003 2328.37369 2880.43414
    2887 0.0003463803 2328.22479 2856.71081
    2795 0.0003577818 2328.07607 2847.19456
    2876 0.0003477051 2327.92753 2831.65082
    2771 0.0003608805 2327.77917 2797.22295
    2808 0.0003561254 2327.631 2752.31599
    2761 0.0003621876 2327.48301 2711.56057
    2703 0.0003699593 2327.3352 2681.7756
    2619 0.0003818251 2327.18757 2663.78726
    2681 0.0003729952 2327.04012 2656.35334
    2688 0.0003720238 2326.89285 2657.86096
    2707 0.0003694126 2326.74577 2667.25582
    2752 0.0003633721 2326.59886 2683.82785
    2812 0.0003556188 2326.45213 2707.87545
    2798 0.0003573981 2326.30558 2741.13875
    2914 0.0003431709 2326.1592 2784.08462
    2833 0.0003529827 2326.01301 2834.64607
    2906 0.0003441156 2325.86699 2889.46049
    3001 0.0003332223 2325.72115 2943.83862
    3033 0.0003297066 2325.57549 3001.33163
    3082 0.0003244646 2325.43 3079.25262
    3253 0.0003074085 2325.28469 3192.2322
    3330 0.0003003003 2325.13955 3335.92018
    3455 0.0002894356 2324.99459 3488.83638
    3681 0.0002716653 2324.8498 3616.08746
    3699 0.0002703433 2324.70519 3656.09556
    3577 0.0002795639 2324.56075 3621.25494
    3495 0.000286123 2324.41648 3591.30835
    3592 0.0002783964 2324.27239 3606.69126
    3565 0.0002805049 2324.12847 3670.7828
    3629 0.000275558 2323.98472 3773.18477
    3873 0.0002581978 2323.84115 3899.05803
    3990 0.0002506266 2323.69774 4025.54069
    4125 0.0002424242 2323.55451 4116.957
    4194 0.0002384359 2323.41145 4182.09069
    4207 0.0002376991 2323.26856 4262.47304
    4347 0.0002300437 2323.12583 4369.84075
    4421 0.0002261932 2322.98328 4466.10006
    4488 0.0002228164 2322.8409 4469.65086
    4591 0.0002178175 2322.69868 4354.80181
    4191 0.0002386065 2322.55663 4196.89045
    4070 0.0002457002 2322.41475 4060.66412
    3939 0.0002538715 2322.27304 3967.15782
    3840 0.0002604167 2322.1315 3920.12217
    3767 0.0002654632 2321.99012 3913.88227
    3696 0.0002705628 2321.84891 3922.97803
    3762 0.0002658161 2321.70786 3899.93357
    3800 0.0002631579 2321.56698 3826.25939
    3721 0.000268745 2321.42626 3740.8161
    3643 0.000274499 2321.28571 3682.97372
    3713 0.000269324 2321.14532 3670.812
    3692 0.0002708559 2321.0051 3711.27454
    3791 0.0002637826 2320.86504 3803.38037
    3829 0.0002611648 2320.72515 3934.83686
    4062 0.0002461841 2320.58541 4084.79401
    4028 0.0002482622 2320.44584 4239.77327
    4245 0.0002355713 2320.30643 4391.03122
    4411 0.000226706 2320.16718 4500.53385
    4403 0.0002271179 2320.02809 4509.86754
    4317 0.0002316423 2319.88917 4409.8332
    4274 0.0002339729 2319.7504 4265.1711
    4229 0.0002364625 2319.61179 4148.80935
    4168 0.0002399232 2319.47335 4084.36622
    4057 0.0002464876 2319.33506 4059.95428
    3860 0.0002590674 2319.19693 4050.38252
    3904 0.0002561475 2319.05896 4018.95297
    3790 0.0002638522 2318.92114 3928.70814
    3803 0.0002629503 2318.78349 3773.88346
    3676 0.0002720348 2318.64599 3589.85793
    3491 0.0002864509 2318.50865 3421.05802
    3433 0.0002912904 2318.37146 3288.07197
    3241 0.0003085467 2318.23443 3189.23303
    3027 0.0003303601 2318.09756 3112.75076
    2961 0.0003377237 2317.96084 3046.5403
    2955 0.0003384095 2317.82427 2985.17677
    2936 0.0003405995 2317.68786 2930.23898
    2916 0.0003429355 2317.5516 2885.42796
    2856 0.0003501401 2317.4155 2852.9484
    2814 0.000355366 2317.27955 2833.0082
    2836 0.0003526093 2317.14375 2823.48974
    2728 0.0003665689 2317.00811 2820.37493
    2684 0.0003725782 2316.87261 2819.38636
    2688 0.0003720238 2316.73727 2819.30821
    2719 0.0003677823 2316.60208 2822.64452
    2744 0.0003644315 2316.46704 2832.566
    2785 0.0003590664 2316.33215 2851.54031
    2860 0.0003496503 2316.19741 2883.43826
    2881 0.0003471017 2316.06282 2933.87796
    3013 0.0003318951 2315.92838 3008.53826
    3058 0.0003270111 2315.79408 3111.88926
    3165 0.0003159558 2315.65994 3247.14064
    3284 0.0003045067 2315.52594 3412.83594
    3546 0.0002820079 2315.39209 3593.01407
    3661 0.0002731494 2315.25839 3754.87822
    3739 0.0002674512 2315.12483 3866.94231
    3813 0.0002622607 2314.99143 3919.71412
    3849 0.0002598077 2314.85816 3911.4881
    3782 0.0002644104 2314.72504 3778.54898
    3424 0.0002920561 2314.59207 3577.91642
    3214 0.0003111388 2314.45924 3435.43729
    3174 0.0003150599 2314.32656 3380.55991
    3114 0.0003211304 2314.19402 3385.3023
    3251 0.0003075977 2314.06162 3408.54737
    3190 0.0003134796 2313.92937 3420.58434
    3284 0.0003045067 2313.79726 3411.07441
    3325 0.0003007519 2313.66529 3350.80295
    3126 0.0003198976 2313.53346 3233.93152
    2961 0.0003377237 2313.40178 3127.91275
    3034 0.0003295979 2313.27023 3067.9054
    3069 0.000325839 2313.13883 3051.03462
    3010 0.0003322259 2313.00757 3062.66346
    3022 0.0003309067 2312.87644 3088.83951
    3049 0.0003279764 2312.74546 3120.83176
    3134 0.000319081 2312.61461 3157.18835
    3331 0.0003002101 2312.48391 3204.20738
    3406 0.0002935995 2312.35334 3270.84981
    3369 0.000296824 2312.22291 3356.53114
    3600 0.0002777778 2312.09262 3443.32811
    3578 0.0002794857 2311.96246 3503.55445
    3399 0.0002942042 2311.83244 3495.36941
    3349 0.0002985966 2311.70256 3416.73995
    3318 0.0003013864 2311.57281 3321.88245
    3199 0.0003125977 2311.4432 3245.42749
    3268 0.0003059976 2311.31373 3198.13676
    3181 0.0003143666 2311.18439 3180.64216
    3247 0.0003079766 2311.05518 3184.7264
    3084 0.0003242542 2310.92611 3196.33061
    3087 0.0003239391 2310.79717 3197.14529
    3028 0.000330251 2310.66836 3170.4188
    3015 0.000331675 2310.53969 3132.89222
    3117 0.0003208213 2310.41115 3108.3663
    3181 0.0003143666 2310.28274 3104.85259
    3182 0.0003142678 2310.15446 3123.68934
    3250 0.0003076923 2310.02631 3164.67352
    3319 0.0003012956 2309.8983 3227.59287
    3475 0.0002877698 2309.77041 3313.33476
    3539 0.0002825657 2309.64265 3424.11978
    3684 0.0002714441 2309.51503 3562.0158
    3785 0.0002642008 2309.38753 3725.55972
    3846 0.0002600104 2309.26016 3903.09301
    4039 0.000247586 2309.13292 4069.57397
    4140 0.0002415459 2309.00581 4193.35122
    4213 0.0002373606 2308.87882 4257.47399
    4271 0.0002341372 2308.75197 4270.02259
    4445 0.0002249719 2308.62523 4251.9937
    4284 0.0002334267 2308.49863 4229.10978
    4202 0.0002379819 2308.37215 4218.95334
    4248 0.0002354049 2308.2458 4213.66555
    4046 0.0002471577 2308.11957 4185.81016
    4012 0.0002492522 2307.99347 4119.38538
    3994 0.0002503756 2307.86749 4022.51322
    3820 0.0002617801 2307.74163 3911.95844
    3659 0.0002732987 2307.6159 3801.61272
    3518 0.0002842524 2307.49029 3701.34312
    3552 0.0002815315 2307.36481 3618.54237
    3434 0.0002912056 2307.23944 3552.31703
    3306 0.0003024803 2307.1142 3490.06956
    3286 0.0003043214 2306.98908 3417.86644
    3274 0.0003054368 2306.86408 3333.62508
    3145 0.000317965 2306.7392 3246.26673
    3015 0.000331675 2306.61445 3166.56381
    2984 0.0003351206 2306.48981 3100.05831
    2839 0.0003522367 2306.36529 3047.62673
    2821 0.0003544842 2306.24089 3008.97047
    2855 0.0003502627 2306.11661 2984.1743
    2796 0.0003576538 2305.99245 2974.70876
    2814 0.000355366 2305.8684 2982.91547
    2961 0.0003377237 2305.74448 3011.38758
    3027 0.0003303601 2305.62067 3064.43339
    3136 0.0003188776 2305.49697 3147.32181
    3056 0.0003272251 2305.3734 3257.65234
    3192 0.0003132832 2305.24994 3371.68814
    3344 0.0002990431 2305.12659 3438.79706
    3409 0.0002933412 2305.00336 3419.91407
    3333 0.00030003 2304.88024 3332.3989
    3213 0.0003112356 2304.75724 3222.9625
    3141 0.0003183699 2304.63436 3129.92708
    2981 0.0003354579 2304.51158 3074.31222
    2913 0.0003432887 2304.38892 3061.71723
    3017 0.0003314551 2304.26638 3085.15933
    3006 0.000332668 2304.14394 3123.73129
    3011 0.0003321156 2304.02162 3146.0765
    3214 0.0003111388 2303.89941 3134.75053
    3122 0.0003203075 2303.7773 3103.08597
    3211 0.0003114295 2303.65531 3074.18076
    3134 0.000319081 2303.53344 3061.27769
    3095 0.0003231018 2303.41167 3064.56784
    2955 0.0003384095 2303.29001 3072.78239
    3016 0.000331565 2303.16845 3077.95508
    3113 0.0003212335 2303.04701 3085.30191
    3152 0.0003172589 2302.92568 3098.51845
    3137 0.0003187759 2302.80445 3114.18631
    3208 0.0003117207 2302.68333 3124.03639
    3080 0.0003246753 2302.56232 3122.07046
    3076 0.0003250975 2302.44142 3102.96676
    3080 0.0003246753 2302.32062 3070.53279
    3019 0.0003312355 2302.19993 3039.3404
    2957 0.0003381806 2302.07934 3016.3888
    2984 0.0003351206 2301.95886 3004.44022
    2924 0.0003419973 2301.83848 2999.93204
    2846 0.0003513703 2301.71821 2992.53787
    2961 0.0003377237 2301.59804 2971.9062
    2997 0.000333667 2301.47798 2939.49618
    2857 0.0003500175 2301.35802 2900.67396
    2871 0.0003483107 2301.23816 2862.19802
    2829 0.0003534818 2301.1184 2833.97726
    2777 0.0003601008 2300.99875 2818.49746
    2770 0.0003610108 2300.8792 2812.32064
    2824 0.0003541076 2300.75974 2810.71185
    2822 0.0003543586 2300.64039 2809.95444
    2897 0.0003451847 2300.52114 2809.46361
    2891 0.0003459011 2300.40199 2814.2976
    2887 0.0003463803 2300.28294 2830.0989
    2856 0.0003501401 2300.16399 2858.68318
    2863 0.000349284 2300.04514 2898.55291
    2938 0.0003403676 2299.92638 2946.57329
    3043 0.0003286231 2299.80772 2999.86401
    3049 0.0003279764 2299.68917 3056.24687
    3163 0.0003161555 2299.5707 3111.97752
    3264 0.0003063725 2299.45234 3159.85884
    3177 0.0003147624 2299.33407 3190.285
    3257 0.000307031 2299.2159 3195.09965
    3280 0.000304878 2299.09782 3178.02521
    3199 0.0003125977 2298.97984 3153.06794
    3154 0.0003170577 2298.86195 3130.08602
    3065 0.0003262643 2298.74416 3111.49814
    3039 0.0003290556 2298.62646 3096.53664
    2847 0.0003512469 2298.50885 3083.20652
    2973 0.0003363606 2298.39134 3068.53367
    3088 0.0003238342 2298.27392 3048.49158
    2918 0.0003427005 2298.15659 3018.71994
    2931 0.0003411805 2298.03936 2978.59173
    2853 0.0003505082 2297.92222 2934.59767
    2770 0.0003610108 2297.80516 2894.32409
    2791 0.0003582945 2297.6882 2861.04501
    2825 0.0003539823 2297.57133 2835.17355
    2703 0.0003699593 2297.45455 2816.09722
    2685 0.0003724395 2297.33786 2803.42771
    2696 0.0003709199 2297.22126 2796.30283
    2701 0.0003702332 2297.10474 2791.44552
    2676 0.0003736921 2296.98832 2783.42291
    2716 0.0003681885 2296.87198 2769.61872
    2734 0.0003657644 2296.75573 2754.13545
    2758 0.0003625816 2296.63957 2743.51627
    2669 0.0003746722 2296.52349 2742.08491
    2728 0.0003665689 2296.4075 2751.29901
    2695 0.0003710575 2296.2916 2771.09163
    2756 0.0003628447 2296.17578 2800.76326
    2847 0.0003512469 2296.06005 2838.44954
    2830 0.0003533569 2295.9444 2879.63339
    2828 0.0003536068 2295.82884 2915.92357
    2901 0.0003447087 2295.71336 2935.37707
    2679 0.0003732736 2295.59796 2928.98961
    2746 0.0003641661 2295.48265 2901.11184
    2838 0.0003523608 2295.36742 2866.48385
    2752 0.0003633721 2295.25228 2837.69875
    2725 0.0003669725 2295.13721 2820.01118
    2686 0.0003723008 2295.02223 2812.40493
    2728 0.0003665689 2294.90732 2810.02237
    2664 0.0003753754 2294.7925 2809.01395
    2705 0.0003696858 2294.67776 2804.87787
    2691 0.0003716091 2294.5631 2791.2794
    2670 0.0003745318 2294.44852 2766.91686
    2615 0.0003824092 2294.33402 2738.05614
    2711 0.0003688676 2294.21959 2712.67526
    2673 0.0003741115 2294.10525 2695.39808
    2608 0.0003834356 2293.99098 2687.16752
    2685 0.0003724395 2293.87679 2685.7764
    2629 0.0003803728 2293.76268 2687.20727
    2593 0.0003856537 2293.64864 2685.82013
    2585 0.0003868472 2293.53469 2675.69857
    2664 0.0003753754 2293.4208 2655.36318
    2556 0.0003912363 2293.307 2629.34831
    2663 0.0003755163 2293.19326 2604.18942
    2537 0.0003941663 2293.07961 2584.26918
    2514 0.0003977725 2292.96602 2571.08257
    2524 0.0003961965 2292.85251 2564.67822
    2530 0.0003952569 2292.73908 2563.97507
    2431 0.0004113534 2292.62572 2566.192
    2501 0.0003998401 2292.51243 2567.20168
    2555 0.0003913894 2292.39921 2563.75664
    2516 0.0003974563 2292.28607 2555.30557
    2555 0.0003913894 2292.17299 2543.95145
    2466 0.000405515 2292.05999 2533.21198
    2516 0.0003974563 2291.94706 2526.078
    2418 0.0004135649 2291.8342 2524.47313
    2447 0.0004086637 2291.72141 2529.9443
    2557 0.0003910833 2291.60869 2543.99346
    2513 0.0003979308 2291.49604 2567.4551
    2614 0.0003825555 2291.38346 2599.29565
    2597 0.0003850597 2291.27094 2636.52566
    2605 0.0003838772 2291.15849 2673.53877
    2607 0.0003835827 2291.04612 2708.24216
    2591 0.0003859514 2290.9338 2740.63451
    2751 0.0003635042 2290.82156 2766.92159
    2730 0.0003663004 2290.70938 2782.37607
    2653 0.0003769318 2290.59727 2787.75579
    2814 0.000355366 2290.48522 2792.83387
    2914 0.0003431709 2290.37324 2809.71813
    2744 0.0003644315 2290.26133 2846.03099
    2720 0.0003676471 2290.14947 2900.96951
    2844 0.0003516174 2290.03769 2960.13878
    2873 0.0003480682 2289.92596 2993.95039
    2953 0.0003386387 2289.8143 2977.91902
    2810 0.0003558719 2289.7027 2924.03388
    2782 0.0003594536 2289.59117 2858.32788
    2757 0.0003627131 2289.47969 2797.23541
    2702 0.0003700962 2289.36828 2750.61996
    2698 0.0003706449 2289.25693 2723.35936
    2713 0.0003685957 2289.14564 2714.87452
    2733 0.0003658983 2289.03441 2718.92779
    2668 0.0003748126 2288.92324 2722.65271
    2581 0.0003874467 2288.81213 2711.17723
    2518 0.0003971406 2288.70108 2680.54698
    2601 0.0003844675 2288.59009 2643.06805
    2716 0.0003681885 2288.47916 2610.78791
    2581 0.0003874467 2288.36828 2588.14696
    2655 0.0003766478 2288.25746 2575.16661
    2542 0.000393391 2288.1467 2569.50281
    2665 0.0003752345 2288.036 2567.8065
    2649 0.0003775009 2287.92535 2567.20665
    2581 0.0003874467 2287.81476 2566.45547
    2487 0.0004020909 2287.70423 2566.34943
    2516 0.0003974563 2287.59375 2567.46348
    2559 0.0003907776 2287.48332 2570.3998
    2573 0.0003886514 2287.37295 2576.42509
    2603 0.0003841721 2287.26264 2586.78846
    2733 0.0003658983 2287.15237 2601.91587
    2628 0.0003805175 2287.04216 2621.20999
    2674 0.0003739716 2286.93201 2643.35229
    2720 0.0003676471 2286.8219 2666.58092
    2660 0.0003759398 2286.71185 2688.59806
    2676 0.0003736921 2286.60185 2707.01014
    2723 0.000367242 2286.4919 2720.72907
    2738 0.0003652301 2286.382 2731.12733
    2857 0.0003500175 2286.27216 2741.66838
    2695 0.0003710575 2286.16236 2756.08847
    2765 0.0003616637 2286.05261 2776.66238
    2862 0.000349406 2285.94291 2803.91663
    2834 0.0003528582 2285.83326 2837.53693
    2732 0.0003660322 2285.72366 2876.70529
    2987 0.0003347841 2285.61411 2919.60713
    3027 0.0003303601 2285.5046 2963.57105
    3046 0.0003282994 2285.39514 3005.09242
    3219 0.0003106555 2285.28573 3037.60415
    3188 0.0003136763 2285.17637 3049.45112
    3070 0.0003257329 2285.06705 3032.69438
    2992 0.0003342246 2284.95777 2995.70994
    3069 0.000325839 2284.84855 2953.64152
    3000 0.0003333333 2284.73936 2916.54196
    2910 0.0003436426 2284.63022 2889.97452
    2844 0.0003516174 2284.52113 2876.36905
    2846 0.0003513703 2284.41208 2875.66268
    2870 0.0003484321 2284.30307 2886.02659
    2898 0.0003450656 2284.19411 2903.58809
    2880 0.0003472222 2284.08519 2922.45169
    2955 0.0003384095 2283.97631 2939.87764
    3154 0.0003170577 2283.86747 2961.80357
    3082 0.0003244646 2283.75867 2996.4122
    3042 0.0003287311 2283.64991 3046.48473
    3103 0.0003222688 2283.5412 3106.31853
    3013 0.0003318951 2283.43252 3157.61413
    3093 0.0003233107 2283.32389 3173.02175
    3033 0.0003297066 2283.21529 3137.74881
    3264 0.0003063725 2283.10673 3066.68917
    3055 0.0003273322 2282.99821 2988.36586
    2970 0.0003367003 2282.88973 2923.07985
    2741 0.0003648304 2282.78129 2879.48708
    2884 0.0003467406 2282.67288 2859.23344
    2784 0.0003591954 2282.56451 2860.03444
    2820 0.0003546099 2282.45618 2875.69534
    2767 0.0003614022 2282.34789 2894.35644
    2805 0.0003565062 2282.23963 2899.82373
    2907 0.0003439972 2282.1314 2881.7486
    2848 0.0003511236 2282.02321 2845.11344
    2846 0.0003513703 2281.91505 2803.4608
    2734 0.0003657644 2281.80693 2767.58654
    2746 0.0003641661 2281.69884 2743.04074
    2560 0.000390625 2281.59079 2732.12704
    2696 0.0003709199 2281.48277 2735.56423
    2713 0.0003685957 2281.37478 2753.22223
    2717 0.000368053 2281.26682 2784.04543
    2858 0.000349895 2281.15889 2825.07004
    2902 0.0003445899 2281.051 2870.45962
    2830 0.0003533569 2280.94314 2914.40876
    3059 0.0003269042 2280.8353 2956.7022
    2963 0.0003374958 2280.7275 3003.5523
    3096 0.0003229974 2280.61973 3064.30889
    3302 0.0003028468 2280.51198 3152.04385
    3407 0.0002935134 2280.40427 3283.6465
    3622 0.0002760906 2280.29658 3464.01736
    3848 0.0002598753 2280.18893 3654.08325
    3858 0.0002592017 2280.08129 3767.51366
    3585 0.00027894 2279.97369 3697.31504
    3359 0.0002977077 2279.86612 3475.31332
    3129 0.0003195909 2279.75857 3251.70158
    2934 0.0003408316 2279.65104 3100.96482
    3020 0.0003311258 2279.54354 3030.79982
    3046 0.0003282994 2279.43607 3028.47091
    3076 0.0003250975 2279.32863 3084.95064
    3185 0.0003139717 2279.2212 3196.43862
    3406 0.0002935995 2279.1138 3342.63825
    3442 0.0002905288 2279.00643 3467.58655
    3433 0.0002912904 2278.89908 3486.22121
    3229 0.0003096934 2278.79175 3353.96919
    3111 0.0003214401 2278.68444 3149.08343
    2973 0.0003363606 2278.57716 2967.62034
    2911 0.0003435246 2278.4699 2843.74231
    2749 0.0003637686 2278.36265 2773.34359
    2766 0.0003615329 2278.25543 2741.73558
    2740 0.0003649635 2278.14823 2737.10141
    2672 0.0003742515 2278.04106 2751.88312
    2752 0.0003633721 2277.9339 2776.42716
    2825 0.0003539823 2277.82676 2795.13542
    2811 0.0003557453 2277.71963 2789.23109
    2799 0.0003572705 2277.61253 2752.93646
    2779 0.0003598417 2277.50545 2708.94423
    2807 0.0003562522 2277.39838 2676.42207
    2799 0.0003572705 2277.29133 2659.99672
    2698 0.0003706449 2277.1843 2656.14736
    2748 0.000363901 2277.07728 2658.2104
    2679 0.0003732736 2276.97028 2660.80827
    2738 0.0003652301 2276.8633 2662.31723
    2761 0.0003621876 2276.75633 2662.74087
    2732 0.0003660322 2276.64938 2662.00618
    2797 0.0003575259 2276.54244 2661.29783
    2724 0.0003671072 2276.43551 2662.78113
    2768 0.0003612717 2276.3286 2666.29878
    2740 0.0003649635 2276.2217 2668.35404
    2729 0.0003664346 2276.11482 2666.01509
    2806 0.0003563792 2276.00794 2659.83748
    2785 0.0003590664 2275.90108 2653.0185
    2748 0.000363901 2275.79424 2647.16909
    2712 0.0003687316 2275.6874 2641.20225
    2711 0.0003688676 2275.58057 2636.42262
    2716 0.0003681885 2275.47376 2636.76952
    2682 0.0003728561 2275.36695 2644.78457
    2708 0.0003692762 2275.26015 2660.66678
    2835 0.0003527337 2275.15337 2682.28375
    2766 0.0003615329 2275.04659 2706.94621
    2896 0.0003453039 2274.93982 2734.20123
    2823 0.0003542331 2274.83306 2765.88666
    2947 0.0003393281 2274.72631 2801.19981
    2974 0.0003362475 2274.61956 2829.84931
    2864 0.000349162 2274.51282 2835.84066
    2841 0.0003519887 2274.40609 2817.99965
    2943 0.0003397893 2274.29937 2793.79725
    2963 0.0003374958 2274.19265 2778.58435
    2868 0.000348675 2274.08593 2777.89156
    2818 0.0003548616 2273.97922 2791.63024
    2885 0.0003466205 2273.87252 2817.70182
    2944 0.0003396739 2273.76582 2853.32423
    2868 0.000348675 2273.65912 2894.9657
    2945 0.0003395586 2273.55243 2937.74394
    2935 0.0003407155 2273.44574 2974.05569
    3003 0.0003330003 2273.33905 2995.96568
    2981 0.0003354579 2273.23236 3002.6659
    2945 0.0003395586 2273.12568 2999.12804
    3025 0.0003305785 2273.01899 2987.91587
    3010 0.0003322259 2272.91231 2960.50739
    2984 0.0003351206 2272.80563 2908.20948
    2943 0.0003397893 2272.69895 2847.62024
    2931 0.0003411805 2272.59227 2799.88022
    2845 0.0003514938 2272.48559 2772.56893
    2810 0.0003558719 2272.3789 2765.81457
    2720 0.0003676471 2272.27222 2777.05629
    2815 0.0003552398 2272.16553 2800.8241
    2762 0.0003620565 2272.05885 2826.50604
    2830 0.0003533569 2271.95216 2837.62592
    2714 0.0003684598 2271.84546 2821.65932
    2676 0.0003736921 2271.73876 2781.59818
    2759 0.0003624502 2271.63206 2731.54937
    2778 0.0003599712 2271.52536 2689.9942
    2713 0.0003685957 2271.41865 2667.19803
    2672 0.0003742515 2271.31193 2663.31147
    2815 0.0003552398 2271.20521 2673.15646
    2761 0.0003621876 2271.09849 2692.4885
    2717 0.000368053 2270.99175 2721.00245
    2782 0.0003594536 2270.88502 2756.66407
    2768 0.0003612717 2270.77827 2792.70552
    2805 0.0003565062 2270.67152 2823.3342
    2829 0.0003534818 2270.56476 2845.48293
    2879 0.0003473428 2270.45799 2855.30238
    2880 0.0003472222 2270.35121 2857.62861
    2973 0.0003363606 2270.24442 2864.55912
    2897 0.0003451847 2270.13762 2884.14569
    3056 0.0003272251 2270.03082 2919.72888
    2974 0.0003362475 2269.924 2972.94078
    3100 0.0003225806 2269.81718 3041.21818
    3067 0.0003260515 2269.71034 3112.66255
    3112 0.0003213368 2269.60349 3166.30244
    3142 0.0003182686 2269.49663 3186.74893
    3158 0.0003166561 2269.38975 3173.15523
    3089 0.0003237294 2269.28287 3131.78001
    3179 0.0003145643 2269.17597 3076.42503
    2966 0.0003371544 2269.06906 3020.20634
    3019 0.0003312355 2268.96213 2970.7777
    2928 0.0003415301 2268.85519 2933.08807
    2953 0.0003386387 2268.74824 2910.29076
    2907 0.0003439972 2268.64127 2901.56612
    2944 0.0003396739 2268.53428 2900.7238
    2953 0.0003386387 2268.42728 2897.60068
    2863 0.000349284 2268.32027 2887.12926
    2817 0.0003549876 2268.21323 2872.58553
    2843 0.0003517411 2268.10618 2859.03603
    2764 0.0003617945 2267.99911 2848.47561
    2876 0.0003477051 2267.89203 2834.07803
    2762 0.0003620565 2267.78492 2804.73667
    2696 0.0003709199 2267.6778 2763.92721
    2725 0.0003669725 2267.57066 2725.2172
    2702 0.0003700962 2267.4635 2696.318
    2688 0.0003720238 2267.35632 2678.49177
    2824 0.0003541076 2267.24912 2669.31963
    2695 0.0003710575 2267.1419 2664.99834
    2679 0.0003732736 2267.03466 2662.39805
    2696 0.0003709199 2266.92739 2660.4013
    2711 0.0003688676 2266.82011 2658.67998
    2634 0.0003796507 2266.7128 2654.70166
    2643 0.0003783579 2266.60547 2644.24239
    2702 0.0003700962 2266.49812 2629.55987
    2703 0.0003699593 2266.39074 2617.12611
    2673 0.0003741115 2266.28334 2610.30334
    2712 0.0003687316 2266.17592 2609.37407
    2707 0.0003694126 2266.06847 2613.09186
    2721 0.0003675119 2265.96099 2619.66993
    2672 0.0003742515 2265.8535 2627.71573
    2806 0.0003563792 2265.74597 2636.90794
    2769 0.0003611412 2265.63842 2647.64231
    2815 0.0003552398 2265.53084 2659.85968
    2851 0.0003507541 2265.42324 2671.59218
    2755 0.0003629764 2265.31561 2679.17212
    2751 0.0003635042 2265.20795 2680.88463
    2782 0.0003594536 2265.10026 2679.74325
    2890 0.0003460208 2264.99254 2680.55159
    2753 0.0003632401 2264.8848 2686.2815
    2777 0.0003601008 2264.77702 2697.68017
    2830 0.0003533569 2264.66922 2714.1759
    2860 0.0003496503 2264.56138 2734.49382
    2887 0.0003463803 2264.45352 2756.65935
    2846 0.0003513703 2264.34562 2777.96824
    2962 0.0003376097 2264.2377 2796.11041
    2861 0.0003495281 2264.12974 2810.45388
    2973 0.0003363606 2264.02175 2822.79325
    2935 0.0003407155 2263.91372 2838.05446
    2956 0.000338295 2263.80566 2862.57733
    2995 0.0003338898 2263.69758 2901.49449
    3149 0.0003175611 2263.58945 2957.77371
    3187 0.0003137747 2263.48129 3031.96492
    3137 0.0003187759 2263.3731 3120.54319
    3093 0.0003233107 2263.26487 3211.63975
    3326 0.0003006615 2263.15661 3282.70704
    3265 0.0003062787 2263.04831 3312.48772
    3194 0.000313087 2262.93998 3298.4484
    3183 0.000314169 2262.83161 3255.47444
    3177 0.0003147624 2262.7232 3203.7699
    3071 0.0003256268 2262.61475 3159.05312
    3085 0.0003241491 2262.50627 3130.24386
    3200 0.0003125 2262.39775 3124.94206
    3296 0.0003033981 2262.28919 3152.45492
    3205 0.0003120125 2262.18059 3216.44284
    3302 0.0003028468 2262.07195 3298.62755
    3295 0.0003034901 2261.96328 3343.08961
    3214 0.0003111388 2261.85456 3301.35212
    3079 0.0003247808 2261.7458 3204.3489
    3204 0.0003121099 2261.637 3103.58509
    3119 0.0003206156 2261.52816 3024.11253
    2913 0.0003432887 2261.41928 2971.82154
    3050 0.0003278689 2261.31035 2942.66348
    2888 0.0003462604 2261.20139 2931.0307
    3052 0.000327654 2261.09238 2935.29974
    3015 0.000331675 2260.98333 2956.25507
    3020 0.0003311258 2260.87423 2989.29587
    3068 0.0003259452 2260.76509 3014.32517
    3023 0.0003307972 2260.6559 3002.46187
    3058 0.0003270111 2260.54667 2956.5288
    2977 0.0003359086 2260.4374 2903.08559
    3013 0.0003318951 2260.32808 2857.91561
    2986 0.0003348962 2260.21871 2826.09512
    2920 0.0003424658 2260.10929 2808.13978
    2997 0.000333667 2259.99983 2802.70824
    2845 0.0003514938 2259.89032 2807.2578
    2894 0.0003455425 2259.78077 2817.26192
    2913 0.0003432887 2259.67117 2826.22642
    2755 0.0003629764 2259.56151 2829.90364
    2849 0.0003510004 2259.45181 2829.25416
    2870 0.0003484321 2259.34206 2827.15156
    2853 0.0003505082 2259.23226 2825.23462
    2825 0.0003539823 2259.12241 2823.90499
    2976 0.0003360215 2259.01251 2823.47844
    3034 0.0003295979 2258.90256 2824.31757
    2907 0.0003439972 2258.79255 2825.59474
    2839 0.0003522367 2258.6825 2824.6305
    2923 0.0003421143 2258.57239 2817.30302
    2832 0.0003531073 2258.46223 2799.44491
    2820 0.0003546099 2258.35202 2770.81224
    2836 0.0003526093 2258.24176 2736.91479
    2707 0.0003694126 2258.13144 2704.92631
    2711 0.0003688676 2258.02106 2679.22727
    2675 0.0003738318 2257.91064 2660.75917
    2659 0.0003760812 2257.80015 2648.60919
    2647 0.0003777862 2257.68961 2641.30929
    2671 0.0003743916 2257.57902 2637.17923
    2653 0.0003769318 2257.46837 2634.18705
    2634 0.0003796507 2257.35766 2630.30328
    2631 0.0003800836 2257.2469 2623.81706
    2660 0.0003759398 2257.13608 2614.33634
    2622 0.0003813883 2257.0252 2603.22967
    2608 0.0003834356 2256.91427 2592.4459
    2669 0.0003746722 2256.80327 2583.17353
    2615 0.0003824092 2256.69222 2575.81255
    2678 0.000373413 2256.58111 2570.2642
    2619 0.0003818251 2256.46993 2565.77195
    2619 0.0003818251 2256.3587 2561.30072
    2484 0.0004025765 2256.24741 2556.48725
    2636 0.0003793627 2256.13605 2552.05823
    2571 0.0003889537 2256.02464 2548.96038
    2535 0.0003944773 2255.91316 2547.99872
    2572 0.0003888025 2255.80162 2549.63388
    2649 0.0003775009 2255.69002 2553.66123
    2552 0.0003918495 2255.57836 2559.42259
    2530 0.0003952569 2255.46663 2566.2994
    2501 0.0003998401 2255.35484 2573.9582
    2687 0.0003721623 2255.24298 2582.20898
    2660 0.0003759398 2255.13106 2590.5358
    2655 0.0003766478 2255.01908 2597.97878
    2601 0.0003844675 2254.90703 2603.61182
    2733 0.0003658983 2254.79491 2606.9773
    2697 0.0003707824 2254.68273 2608.0618
    2698 0.0003706449 2254.57048 2607.2513
    2648 0.0003776435 2254.45817 2605.39769
    2747 0.0003640335 2254.34579 2603.81224
    2751 0.0003635042 2254.23334 2603.90357
    2572 0.0003888025 2254.12082 2606.72908
    2669 0.0003746722 2254.00823 2612.90331
    2795 0.0003577818 2253.89558 2622.72726
    2797 0.0003575259 2253.78285 2636.14846
    2687 0.0003721623 2253.67006 2652.42195
    2672 0.0003742515 2253.5572 2670.12942
    2634 0.0003796507 2253.44426 2688.32907
    2816 0.0003551136 2253.33126 2706.44075
    2664 0.0003753754 2253.21818 2721.90992
    2783 0.0003593245 2253.10503 2728.75664
    2748 0.000363901 2252.99181 2721.56407
    2775 0.0003603604 2252.87852 2704.56239
    2792 0.0003581662 2252.76515 2687.77424
    2747 0.0003640335 2252.65171 2677.47806
    2755 0.0003629764 2252.5382 2675.9132
    2712 0.0003687316 2252.42461 2683.30096
    2748 0.000363901 2252.31095 2698.29264
    2781 0.0003595829 2252.19722 2717.58818
    2750 0.0003636364 2252.08341 2735.28103
    2745 0.0003642987 2251.96952 2744.3634
    2853 0.0003505082 2251.85556 2743.42563
    2792 0.0003581662 2251.74152 2735.46469
    2732 0.0003660322 2251.6274 2723.30909
    2803 0.0003567606 2251.51321 2712.21539
    2766 0.0003615329 2251.39894 2707.88024
    2806 0.0003563792 2251.28459 2712.9065
    2799 0.0003572705 2251.17016 2727.31079
    2884 0.0003467406 2251.05565 2749.52099
    2777 0.0003601008 2250.94107 2776.07421
    2706 0.0003695492 2250.8264 2801.46744
    2830 0.0003533569 2250.71166 2818.58053
    2865 0.0003490401 2250.59683 2821.80807
    2838 0.0003523608 2250.48193 2812.1359
    2791 0.0003582945 2250.36694 2795.43755
    2817 0.0003549876 2250.25187 2777.21155
    2754 0.0003631082 2250.13672 2760.93884
    2834 0.0003528582 2250.02148 2748.43625
    2653 0.0003769318 2249.90617 2740.30378
    2701 0.0003702332 2249.79077 2736.28377
    2755 0.0003629764 2249.67529 2735.33579
    2784 0.0003591954 2249.55972 2735.70983
    2692 0.000371471 2249.44407 2735.19754
    2754 0.0003631082 2249.32833 2731.803
    2664 0.0003753754 2249.21251 2724.68098
    2748 0.000363901 2249.0966 2714.63823
    2601 0.0003844675 2248.98061 2703.59628
    2721 0.0003675119 2248.86453 2693.59184
    2667 0.0003749531 2248.74836 2686.31925
    2765 0.0003616637 2248.63211 2683.0325
    2667 0.0003749531 2248.51576 2684.53469
    2676 0.0003736921 2248.39934 2691.07975
    2797 0.0003575259 2248.28282 2701.96266
    2786 0.0003589375 2248.16621 2714.89488
    2801 0.0003570154 2248.04951 2725.6036
    2855 0.0003502627 2247.93273 2728.73537
    2704 0.0003698225 2247.81585 2720.93149
    2637 0.0003792188 2247.69889 2703.75824
    2712 0.0003687316 2247.58183 2682.5729
    2668 0.0003748126 2247.46468 2662.84656
    2612 0.0003828484 2247.34744 2647.87807
    2619 0.0003818251 2247.23011 2638.43574
    2558 0.0003909304 2247.11269 2633.87828
    2654 0.0003767898 2246.99517 2634.17909
    2668 0.0003748126 2246.87756 2639.5979
    2625 0.0003809524 2246.75986 2649.64436
    2673 0.0003741115 2246.64206 2662.61466
    2724 0.0003671072 2246.52417 2675.40294
    2648 0.0003776435 2246.40618 2684.6483
    2712 0.0003687316 2246.2881 2689.09635
    2762 0.0003620565 2246.16992 2691.00563
    2730 0.0003663004 2246.05165 2694.8232
    2856 0.0003501401 2245.93328 2703.95332
    2719 0.0003677823 2245.81481 2718.06629
    2812 0.0003556188 2245.69625 2732.75526
    2794 0.0003579098 2245.57759 2741.61033
    2798 0.0003573981 2245.45883 2739.20763
    2717 0.000368053 2245.33997 2725.64671
    2693 0.0003713331 2245.22101 2707.51451
    2723 0.000367242 2245.10196 2692.0162
    2711 0.0003688676 2244.9828 2682.30228
    2765 0.0003616637 2244.86355 2677.91105
    2749 0.0003637686 2244.74419 2677.18024
    2729 0.0003664346 2244.62473 2679.0055
    2673 0.0003741115 2244.50517 2682.8643
    2691 0.0003716091 2244.38552 2687.96643
    2820 0.0003546099 2244.26575 2692.80234
    2738 0.0003652301 2244.14589 2695.21338
    2824 0.0003541076 2244.02592 2693.00407
    2780 0.0003597122 2243.90585 2685.809
    2696 0.0003709199 2243.78568 2676.62986
    2761 0.0003621876 2243.6654 2669.82786
    2789 0.0003585515 2243.54502 2668.34492
    2786 0.0003589375 2243.42454 2672.98665
    2690 0.0003717472 2243.30394 2682.84478
    2856 0.0003501401 2243.18325 2695.89582
    2696 0.0003709199 2243.06244 2709.50307
    2786 0.0003589375 2242.94153 2720.79579
    2778 0.0003599712 2242.82052 2726.96349
    2663 0.0003755163 2242.6994 2725.9547
    2833 0.0003529827 2242.57816 2718.16454
    2833 0.0003529827 2242.45683 2706.6659
    2801 0.0003570154 2242.33538 2695.02091
    2726 0.0003668379 2242.21382 2685.8906
    2765 0.0003616637 2242.09216 2680.81843
    2692 0.000371471 2241.97038 2679.51877
    2848 0.0003511236 2241.8485 2678.68277
    2618 0.000381971 2241.7265 2673.0704
    2668 0.0003748126 2241.6044 2660.91379
    2756 0.0003628447 2241.48218 2645.73568
    2608 0.0003834356 2241.35985 2631.15286
    2726 0.0003668379 2241.23741 2618.12133
    2619 0.0003818251 2241.11486 2606.45962
    2715 0.0003683241 2240.99219 2596.78503
    2633 0.0003797949 2240.86941 2590.37137
    2650 0.0003773585 2240.74652 2587.99791
    2565 0.0003898635 2240.62351 2589.23121
    2723 0.000367242 2240.50039 2592.20267
    2639 0.0003789314 2240.37716 2594.30824
    2660 0.0003759398 2240.25381 2593.3177
    2636 0.0003793627 2240.13034 2588.47886
    2680 0.0003731343 2240.00676 2581.48395
    2608 0.0003834356 2239.88306 2574.69814
    2581 0.0003874467 2239.75925 2569.1856
    2647 0.0003777862 2239.63531 2565.06576
    2618 0.000381971 2239.51126 2562.17559
    2630 0.0003802281 2239.3871 2560.10882
    2569 0.0003892565 2239.26281 2557.58676
    2707 0.0003694126 2239.13841 2553.24483
    2652 0.0003770739 2239.01388 2547.62037
    2604 0.0003840246 2238.88924 2541.87177
    2637 0.0003792188 2238.76447 2537.16003
    2583 0.0003871467 2238.63959 2535.0622
    2665 0.0003752345 2238.51459 2537.23516
    2604 0.0003840246 2238.38946 2544.79693
    2669 0.0003746722 2238.26421 2558.17792
    2696 0.0003709199 2238.13884 2576.54809
    2671 0.0003743916 2238.01335 2597.16873
    2676 0.0003736921 2237.88774 2615.08611
    2675 0.0003738318 2237.762 2627.91538
    2698 0.0003706449 2237.63614 2637.22882
    2723 0.000367242 2237.51016 2642.99535
    2707 0.0003694126 2237.38405 2643.28123
    2708 0.0003692762 2237.25781 2636.73865
    2673 0.0003741115 2237.13145 2624.08024
    2765 0.0003616637 2237.00497 2607.70619
    2658 0.0003762227 2236.87836 2590.49758
    2657 0.0003763643 2236.75162 2575.45926
    2683 0.0003727171 2236.62476 2565.20562
    2614 0.0003825555 2236.49777 2561.17948
    2516 0.0003974563 2236.37065 2562.80994
    2725 0.0003669725 2236.2434 2567.89342
    2717 0.000368053 2236.11603 2575.24079
    2546 0.000392773 2235.98853 2583.48036
    2664 0.0003753754 2235.86089 2588.90655
    2602 0.0003843198 2235.73313 2588.09902
    2624 0.0003810976 2235.60524 2580.10399
    2597 0.0003850597 2235.47722 2566.16856
    2642 0.0003785011 2235.34907 2549.02268
    2548 0.0003924647 2235.22078 2531.8071
    2506 0.0003990423 2235.09237 2517.08932
    2548 0.0003924647 2234.96382 2506.46151
    2640 0.0003787879 2234.83514 2500.55113
    2529 0.0003954132 2234.70633 2499.17491
    2701 0.0003702332 2234.57738 2501.41594
    2636 0.0003793627 2234.4483 2505.61671
    2524 0.0003961965 2234.31909 2509.54345
    2589 0.0003862495 2234.18975 2511.38763
    2499 0.0004001601 2234.06026 2510.7997
    2572 0.0003888025 2233.93065 2508.58694
    2584 0.0003869969 2233.80089 2505.82587
    2608 0.0003834356 2233.67101 2503.60652
    2580 0.0003875969 2233.54098 2502.78033
    2610 0.0003831418 2233.41082 2503.78628
    2466 0.000405515 2233.28052 2506.74492
    2712 0.0003687316 2233.15009 2511.49363
    2675 0.0003738318 2233.01951 2517.4725
    2606 0.0003837299 2232.8888 2524.22771
    2637 0.0003792188 2232.75795 2532.00533
    2612 0.0003828484 2232.62696 2541.56755
    2668 0.0003748126 2232.49583 2553.79004
    2518 0.0003971406 2232.36456 2569.44477
    2711 0.0003688676 2232.23315 2588.98418
    2709 0.0003691399 2232.1016 2612.11326
    2755 0.0003629764 2231.96991 2637.2409
    2702 0.0003700962 2231.83808 2660.80367
    2787 0.0003588088 2231.7061 2678.47569
    2745 0.0003642987 2231.57399 2687.96071
    2835 0.0003527337 2231.44173 2687.8998
    2723 0.000367242 2231.30932 2675.78293
    2834 0.0003528582 2231.17678 2654.42323
    2725 0.0003669725 2231.04409 2632.52753
    2585 0.0003868472 2230.91125 2616.29303
    2609 0.0003832886 2230.77827 2607.7949
    2671 0.0003743916 2230.64515 2606.5646
    2680 0.0003731343 2230.51188 2610.78366
    2589 0.0003862495 2230.37846 2618.03041
    2633 0.0003797949 2230.2449 2625.62843
    2628 0.0003805175 2230.11119 2630.80368
    2705 0.0003696858 2229.97734 2631.51137
    2663 0.0003755163 2229.84334 2627.62591
    2658 0.0003762227 2229.70919 2619.92327
    2692 0.000371471 2229.57489 2608.60869
    2660 0.0003759398 2229.44044 2596.15105
    2645 0.0003780718 2229.30584 2587.75033
    2747 0.0003640335 2229.1711 2587.05218
    2647 0.0003777862 2229.0362 2594.83672
    2696 0.0003709199 2228.90115 2609.26104
    2689 0.0003718855 2228.76596 2626.29932
    2634 0.0003796507 2228.63061 2640.98018
    2565 0.0003898635 2228.49511 2650.35113
    2569 0.0003892565 2228.35946 2655.91081
    2712 0.0003687316 2228.22365 2661.08365
    2703 0.0003699593 2228.0877 2668.55596
    2789 0.0003585515 2227.95159 2678.53554
    2633 0.0003797949 2227.81532 2688.79375
    2693 0.0003713331 2227.67891 2697.51201
    2814 0.000355366 2227.54234 2703.61794
    2773 0.0003606203 2227.40561 2704.65381
    2749 0.0003637686 2227.26873 2699.85966
    2719 0.0003677823 2227.13169 2692.17397
    2790 0.0003584229 2226.9945 2684.18608
    2618 0.000381971 2226.85715 2675.55337
    2712 0.0003687316 2226.71965 2665.26603
    2720 0.0003676471 2226.58198 2654.46797
    2735 0.0003656307 2226.44417 2644.99275
    2598 0.0003849115 2226.30619 2638.85472
    2567 0.0003895598 2226.16805 2637.3551
    2537 0.0003941663 2226.02976 2639.64281
    2713 0.0003685957 2225.8913 2644.04744
    2662 0.0003756574 2225.75269 2649.1089
    2646 0.0003779289 2225.61392 2652.62751
    2704 0.0003698225 2225.47499 2653.18112
    2664 0.0003753754 2225.33589 2652.55296
    2717 0.000368053 2225.19664 2653.94701
    2692 0.000371471 2225.05722 2658.96875
    2731 0.0003661662 2224.91764 2667.03605
    2708 0.0003692762 2224.7779 2675.68503
    2679 0.0003732736 2224.638 2681.49773
    2655 0.0003766478 2224.49794 2684.02677
    2687 0.0003721623 2224.35771 2687.38868
    2668 0.0003748126 2224.21731 2695.35388
    2692 0.000371471 2224.07676 2707.52103
    2735 0.0003656307 2223.93603 2718.16042
    2770 0.0003610108 2223.79515 2717.01488
    2765 0.0003616637 2223.65409 2698.87597
    2651 0.0003772161 2223.51288 2671.58874
    2604 0.0003840246 2223.37149 2645.59644
    2591 0.0003859514 2223.22994 2626.34644
    2725 0.0003669725 2223.08822 2615.39438
    2665 0.0003752345 2222.94634 2611.84307
    2633 0.0003797949 2222.80428 2613.22128
    2658 0.0003762227 2222.66206 2617.4406
    2648 0.0003776435 2222.51967 2624.5964
    2615 0.0003824092 2222.37711 2635.81035
    2692 0.000371471 2222.23438 2651.04097
    2747 0.0003640335 2222.09148 2668.28612
    2699 0.0003705076 2221.94842 2683.21607
    2725 0.0003669725 2221.80518 2691.41799
    2676 0.0003736921 2221.66177 2694.07782
    2647 0.0003777862 2221.51818 2695.82053
    2771 0.0003608805 2221.37443 2698.29106
    2711 0.0003688676 2221.23051 2698.91862
    2794 0.0003579098 2221.08641 2694.47954
    2704 0.0003698225 2220.94214 2686.06022
    2570 0.0003891051 2220.79769 2677.5266
    2678 0.000373413 2220.65307 2670.80816
    2619 0.0003818251 2220.50828 2665.01126
    2650 0.0003773585 2220.36331 2657.46154
    2598 0.0003849115 2220.21817 2645.53584
    2645 0.0003780718 2220.07285 2630.46197
    2680 0.0003731343 2219.92736 2616.32644
    2740 0.0003649635 2219.78169 2606.07859
    2715 0.0003683241 2219.63584 2600.87596
    2650 0.0003773585 2219.48982 2600.37381
    2631 0.0003800836 2219.34362 2602.61809
    2669 0.0003746722 2219.19724 2604.26401
    2682 0.0003728561 2219.05068 2602.55163
    2597 0.0003850597 2218.90394 2597.06471
    2587 0.0003865481 2218.75703 2589.08145
    2600 0.0003846154 2218.60994 2580.04739
    2631 0.0003800836 2218.46266 2570.21328
    2527 0.0003957262 2218.31521 2558.31567
    2513 0.0003979308 2218.16757 2542.98884
    2551 0.0003920031 2218.01976 2525.30736
    2482 0.0004029009 2217.87176 2508.70198
    2565 0.0003898635 2217.72358 2496.27001
    2560 0.000390625 2217.57522 2489.37005
    2525 0.0003960396 2217.42668 2488.13002
    2520 0.0003968254 2217.27795 2491.91572
    2563 0.0003901678 2217.12904 2499.4763
    2443 0.0004093328 2216.97995 2509.045
    2431 0.0004113534 2216.83067 2519.03207
    2555 0.0003913894 2216.68121 2528.90564
    2574 0.0003885004 2216.53156 2538.80392
    2543 0.0003932363 2216.38173 2548.44065
    2542 0.000393391 2216.23171 2556.68685
    2503 0.0003995206 2216.0815 2561.91185
    2575 0.0003883495 2215.93111 2563.33221
    2524 0.0003961965 2215.78053 2561.74623
    2650 0.0003773585 2215.62977 2558.34815
    2635 0.0003795066 2215.47881 2553.83088
    2682 0.0003728561 2215.32767 2548.57046
    2659 0.0003760812 2215.17634 2543.33542
    2488 0.0004019293 2215.02482 2539.46683
    2503 0.0003995206 2214.87311 2538.04055
    2562 0.0003903201 2214.72121 2539.16297
    2563 0.0003901678 2214.56912 2542.03774
    2515 0.0003976143 2214.41685 2545.39339
    2555 0.0003913894 2214.26437 2547.6917
    2565 0.0003898635 2214.11171 2547.48974
    2617 0.0003821169 2213.95886 2544.23822
    2530 0.0003952569 2213.80581 2538.65656
    2489 0.0004017678 2213.65258 2532.05924
    2439 0.0004100041 2213.49914 2525.4358
    2514 0.0003977725 2213.34552 2519.09549
    2498 0.0004003203 2213.1917 2512.9865
    2487 0.0004020909 2213.03769 2507.27363
    2501 0.0003998401 2212.88348 2502.40059
    2426 0.0004122012 2212.72908 2498.52168
    2505 0.0003992016 2212.57448 2495.17452
    2499 0.0004001601 2212.41969 2491.86579
    2539 0.0003938558 2212.2647 2488.91342
    2481 0.0004030633 2212.10951 2487.5599
    2551 0.0003920031 2211.95413 2489.72834
    2469 0.0004050223 2211.79855 2497.72739
    2542 0.000393391 2211.64277 2513.31355
    2434 0.0004108463 2211.4868 2535.76807
    2440 0.0004098361 2211.33062 2558.97218
    2519 0.0003969829 2211.17425 2570.68582
    2516 0.0003974563 2211.01768 2564.12251
    2501 0.0003998401 2210.8609 2546.7219
    2409 0.00041511 2210.70393 2527.41268
    2510 0.0003984064 2210.54676 2510.30181
    2526 0.0003958828 2210.38938 2496.36696
    2399 0.0004168404 2210.23181 2485.29714
    2431 0.0004113534 2210.07403 2476.88279
    2460 0.0004065041 2209.91605 2471.50445
    2522 0.0003965107 2209.75787 2469.48428
    2477 0.0004037142 2209.59948 2470.51897
    2474 0.0004042037 2209.44089 2474.75989
    2448 0.0004084967 2209.2821 2482.80656
    2443 0.0004093328 2209.12311 2492.56119
    2503 0.0003995206 2208.9639 2498.20368
    2470 0.0004048583 2208.8045 2496.37882
    2388 0.0004187605 2208.64489 2490.73597
    2498 0.0004003203 2208.48507 2485.67082
    2376 0.0004208754 2208.32505 2483.30259
    2499 0.0004001601 2208.16482 2484.24452
    2415 0.0004140787 2208.00438 2488.26758
    2505 0.0003992016 2207.84374 2494.78345
    2522 0.0003965107 2207.68289 2502.82739
    2556 0.0003912363 2207.52183 2510.40219
    2573 0.0003886514 2207.36056 2514.00137
    2475 0.0004040404 2207.19908 2510.98031
    2477 0.0004037142 2207.03739 2502.63544
    2566 0.0003897116 2206.8755 2492.62622
    2480 0.0004032258 2206.71339 2484.0132
    2369 0.000422119 2206.55107 2478.43778
    2443 0.0004093328 2206.38855 2476.33066
    2418 0.0004135649 2206.22581 2477.33053
    2455 0.000407332 2206.06286 2480.72498
    2433 0.0004110152 2205.89969 2485.78953
    2422 0.0004128819 2205.73632 2491.95807
    2431 0.0004113534 2205.57273 2498.88486
    2524 0.0003961965 2205.40893 2506.28253
    2531 0.0003951008 2205.24491 2513.52939
    2552 0.0003918495 2205.08068 2519.43087
    2473 0.0004043672 2204.91624 2522.94779
    2503 0.0003995206 2204.75158 2524.60667
    2504 0.000399361 2204.5867 2526.32223
    2454 0.000407498 2204.42161 2529.80739
    2494 0.0004009623 2204.25631 2535.27541
    2406 0.0004156276 2204.09078 2540.23282
    2448 0.0004084967 2203.92504 2539.5938
    2487 0.0004020909 2203.75909 2529.93364
    2437 0.0004103406 2203.59291 2513.5232
    2501 0.0003998401 2203.42652 2495.44351
    2325 0.0004301075 2203.25991 2479.31478
    2505 0.0003992016 2203.09308 2466.66623
    2450 0.0004081633 2202.92603 2457.75515
    2454 0.000407498 2202.75876 2452.19717
    2522 0.0003965107 2202.59127 2449.36186
    2415 0.0004140787 2202.42356 2448.64654
    2466 0.000405515 2202.25563 2449.55215
    2328 0.0004295533 2202.08748 2451.64935
    2424 0.0004125413 2201.9191 2454.38318
    2362 0.00042337 2201.75051 2456.63733
    2368 0.0004222973 2201.58169 2456.30534
    2357 0.0004242681 2201.41265 2451.5857
    2364 0.0004230118 2201.24338 2443.25703
    2438 0.0004101723 2201.07389 2434.04672
    2448 0.0004084967 2200.90418 2426.162
    2358 0.0004240882 2200.73424 2420.48722
    2343 0.0004268032 2200.56408 2417.0094
    2312 0.000432526 2200.3937 2415.37103
    2374 0.00042123 2200.22308 2415.0225
    2412 0.0004145937 2200.05224 2415.5325
    2381 0.0004199916 2199.88118 2416.67123
    2447 0.0004086637 2199.70989 2418.39352
    2350 0.0004255319 2199.53837 2420.76271
    2417 0.000413736 2199.36662 2423.7815
    2464 0.0004058442 2199.19464 2427.13698
    2357 0.0004242681 2199.02244 2430.05041
    2451 0.0004079967 2198.85001 2431.88223
    2347 0.0004260758 2198.67735 2432.79017
    2418 0.0004135649 2198.50445 2433.51428
    2357 0.0004242681 2198.33133 2434.71358
    2418 0.0004135649 2198.15798 2436.60777
    2371 0.000421763 2197.9844 2438.63125
    2385 0.0004192872 2197.81058 2439.29426
    2426 0.0004122012 2197.63654 2437.86602
    2422 0.0004128819 2197.46226 2435.35445
    2287 0.000437254 2197.28775 2432.37275
    2442 0.0004095004 2197.113 2428.17614
    2402 0.0004163197 2196.93803 2422.36555
    2415 0.0004140787 2196.76282 2416.0816
    2397 0.0004171882 2196.58737 2410.32982
    2309 0.0004330879 2196.41169 2405.12707
    2327 0.0004297379 2196.23578 2400.19475
    2349 0.0004257131 2196.05963 2395.41581
    2444 0.0004091653 2195.88324 2390.80076
    2340 0.0004273504 2195.70662 2386.43106
    2310 0.0004329004 2195.52976 2382.35865
    2316 0.0004317789 2195.35267 2378.3001
    2367 0.0004224757 2195.17534 2373.82283
    2291 0.0004364906 2194.99777 2369.27998
    2371 0.000421763 2194.81996 2365.44302
    2358 0.0004240882 2194.64192 2362.42935
    2291 0.0004364906 2194.46363 2359.86218
    2296 0.0004355401 2194.28511 2357.95785
    2268 0.0004409171 2194.10634 2357.47395
    2294 0.0004359198 2193.92734 2358.82569
    2350 0.0004255319 2193.7481 2361.91613
    2325 0.0004301075 2193.56861 2366.25909
    2354 0.0004248088 2193.38888 2371.12961
    2340 0.0004273504 2193.20892 2375.73659
    2291 0.0004364906 2193.02871 2379.22231
    2338 0.000427716 2192.84825 2379.90396
    2291 0.0004364906 2192.66756 2375.47225
    2266 0.0004413063 2192.48662 2366.50112
    2303 0.0004342162 2192.30544 2356.62473
    2377 0.0004206984 2192.12401 2348.6557
    2354 0.0004248088 2191.94234 2343.5585
    2258 0.0004428698 2191.76043 2341.0017
    2327 0.0004297379 2191.57826 2339.90373
    2259 0.0004426737 2191.39586 2339.37311
    2253 0.0004438526 2191.21321 2339.32282
    2295 0.0004357298 2191.03031 2340.06641
    2348 0.0004258944 2190.84716 2341.82839
    2262 0.0004420866 2190.66377 2344.60843
    2293 0.0004361099 2190.48013 2348.12951
    2323 0.0004304778 2190.29624 2351.69317
    2283 0.0004380201 2190.1121 2353.90385
    2291 0.0004364906 2189.92771 2353.52992
    2288 0.0004370629 2189.74308 2351.38708
    2244 0.0004456328 2189.55819 2349.27548
    2310 0.0004329004 2189.37306 2348.08584
    2311 0.0004327131 2189.18767 2347.87743
    2312 0.000432526 2189.00204 2348.25439
    2382 0.0004198153 2188.81615 2348.61062
    2342 0.0004269855 2188.63001 2348.60172
    2365 0.000422833 2188.44362 2348.43769
    2320 0.0004310345 2188.25698 2348.71056
    2402 0.0004163197 2188.07008 2350.09272
    2325 0.0004301075 2187.88293 2352.95175
    2336 0.0004280822 2187.69553 2357.03738
    2306 0.0004336513 2187.50787 2361.21373
    2306 0.0004336513 2187.31996 2363.47553
    2288 0.0004370629 2187.13179 2362.19573
    2261 0.0004422822 2186.94337 2357.79718
    2284 0.0004378284 2186.75469 2352.06157
    2294 0.0004359198 2186.56576 2346.28117
    2293 0.0004361099 2186.37657 2340.97898
    2284 0.0004378284 2186.18712 2336.31532
    2296 0.0004355401 2185.99742 2332.36796
    2224 0.0004496403 2185.80746 2329.17552
    2277 0.0004391744 2185.61724 2326.76432
    2292 0.0004363002 2185.42676 2325.18405
    2274 0.0004397537 2185.23602 2324.44168
    2217 0.00045106 2185.04503 2324.47992
    2243 0.0004458315 2184.85377 2325.29272
    2286 0.0004374453 2184.66225 2326.589
    2294 0.0004359198 2184.47048 2327.58883
    2259 0.0004426737 2184.27844 2327.57569
    2195 0.0004555809 2184.08614 2326.79393
    2369 0.000422119 2183.89358 2326.1748
    2290 0.0004366812 2183.70076 2326.53699
    2246 0.000445236 2183.50768 2328.52117
    2323 0.0004304778 2183.31433 2332.82938
    2296 0.0004355401 2183.12072 2340.25327
    2325 0.0004301075 2182.92685 2351.33022
    2408 0.0004152824 2182.73271 2365.66552
    2365 0.000422833 2182.53831 2381.19024
    2310 0.0004329004 2182.34364 2394.18658
    2335 0.0004282655 2182.14871 2400.02414
    2294 0.0004359198 2181.95351 2396.22685
    2377 0.0004206984 2181.75805 2385.83225
    2291 0.0004364906 2181.56232 2373.80035
    2288 0.0004370629 2181.36632 2362.95713
    2239 0.000446628 2181.17005 2354.2742
    2239 0.000446628 2180.97352 2347.86723
    2273 0.0004399472 2180.77672 2343.46594
    2312 0.000432526 2180.57965 2340.79413
    2312 0.000432526 2180.38232 2339.87067
    2307 0.0004334634 2180.18471 2341.00909
    2226 0.0004492363 2179.98683 2344.51798
    2324 0.0004302926 2179.78869 2350.2387
    2384 0.0004194631 2179.59027 2357.15344
    2366 0.0004226543 2179.39159 2363.45398
    2347 0.0004260758 2179.19263 2366.88799
    2188 0.0004570384 2178.9934 2366.01178
    2318 0.0004314064 2178.7939 2362.08143
    2299 0.0004349717 2178.59412 2357.71729
    2328 0.0004295533 2178.39407 2354.58584
    2332 0.0004288165 2178.19375 2353.23787
    2366 0.0004226543 2177.99316 2353.51475
    2307 0.0004334634 2177.79229 2354.66974
    2357 0.0004242681 2177.59115 2355.63685
    2399 0.0004168404 2177.38973 2355.62844
    2355 0.0004246285 2177.18804 2354.49237
    2338 0.000427716 2176.98607 2352.41329
    2321 0.0004308488 2176.78383 2349.59035
    2289 0.000436872 2176.58131 2346.28177
    2424 0.0004125413 2176.37851 2342.92898
    2367 0.0004224757 2176.17544 2340.04312
    2319 0.0004312204 2175.97209 2337.9987
    2329 0.0004293688 2175.76846 2336.88167
    2307 0.0004334634 2175.56455 2336.52635
    2258 0.0004428698 2175.36036 2336.72954
    2301 0.0004345937 2175.1559 2337.61313
    2331 0.0004290004 2174.95115 2339.72227
    2374 0.00042123 2174.74613 2343.54016
    2327 0.0004297379 2174.54082 2348.97066
    2237 0.0004470273 2174.33524 2355.18486
    2354 0.0004248088 2174.12937 2360.72041
    2379 0.0004203447 2173.92322 2364.32885
    2305 0.0004338395 2173.71679 2366.3863
    2331 0.0004290004 2173.51007 2368.12135
    2340 0.0004273504 2173.30308 2370.41464
    2421 0.0004130525 2173.0958 2373.64012
    2341 0.0004271679 2172.88824 2377.77639
    2327 0.0004297379 2172.68039 2382.5323
    2423 0.0004127115 2172.47226 2387.39572
    2364 0.0004230118 2172.26384 2391.54082
    2409 0.00041511 2172.05514 2394.13346
    2352 0.0004251701 2171.84615 2395.28765
    2329 0.0004293688 2171.63688 2396.0913
    2421 0.0004130525 2171.42732 2397.4928
    2318 0.0004314064 2171.21747 2399.66691
    2405 0.0004158004 2171.00734 2401.97344
    2339 0.0004275331 2170.79692 2403.33721
    2301 0.0004345937 2170.58621 2403.28792
    2395 0.0004175365 2170.37521 2402.2808
    2444 0.0004091653 2170.16393 2400.97243
    2331 0.0004290004 2169.95235 2399.80691
    2281 0.0004384042 2169.74049 2398.93552
    2416 0.0004139073 2169.52834 2398.30753
    2366 0.0004226543 2169.31589 2397.75587
    2394 0.0004177109 2169.10316 2397.01834
    2324 0.0004302926 2168.89013 2395.68177
    2344 0.0004266212 2168.67681 2393.42499
    2454 0.000407498 2168.4632 2390.33331
    2277 0.0004391744 2168.2493 2386.75058
    2342 0.0004269855 2168.0351 2382.98423
    2367 0.0004224757 2167.82061 2379.25288
    2295 0.0004357298 2167.60583 2375.71385
    2361 0.0004235493 2167.39076 2372.45689
    2328 0.0004295533 2167.17539 2369.53337
    2332 0.0004288165 2166.95972 2366.97767
    2322 0.0004306632 2166.74376 2364.7472
    2286 0.0004374453 2166.52751 2362.69745
    2365 0.000422833 2166.31095 2360.635
    2368 0.0004222973 2166.09411 2358.40616
    2285 0.0004376368 2165.87696 2355.95644
    2331 0.0004290004 2165.65952 2353.21755
    2310 0.0004329004 2165.44178 2349.87581
    2278 0.0004389816 2165.22374 2345.38444
    2266 0.0004413063 2165.00541 2339.4537
    2236 0.0004472272 2164.78677 2332.47636
    2229 0.0004486317 2164.56784 2325.28708
    2296 0.0004355401 2164.34861 2318.61122
    2225 0.0004494382 2164.12908 2312.84607
    2246 0.000445236 2163.90924 2308.09614
    2294 0.0004359198 2163.68911 2304.31079
    2288 0.0004370629 2163.46867 2301.37941
    2228 0.000448833 2163.24794 2299.1705
    2168 0.0004612546 2163.0269 2297.56652
    2190 0.000456621 2162.80556 2296.4624
    2294 0.0004359198 2162.58391 2295.84233
    2194 0.0004557885 2162.36197 2295.76914
    2302 0.0004344049 2162.13972 2296.25213
    2253 0.0004438526 2161.91716 2297.06899
    2261 0.0004422822 2161.69431 2297.75964
    2219 0.0004506534 2161.47114 2297.89801
    2292 0.0004363002 2161.24767 2297.39757
    2359 0.0004239084 2161.0239 2296.27483
    2369 0.000422119 2160.79982 2294.25365
    2302 0.0004344049 2160.57544 2291.23705
    2257 0.000443066 2160.35074 2287.776
    2279 0.0004387889 2160.12574 2284.61777
    2250 0.0004444444 2159.90044 2282.25903
    2271 0.0004403347 2159.67482 2280.93887
    2253 0.0004438526 2159.4489 2280.71652
    2199 0.0004547522 2159.22267 2281.52647
    2286 0.0004374453 2158.99612 2283.24011
    2255 0.000443459 2158.76927 2285.72018
    2178 0.0004591368 2158.54211 2288.81986
    2325 0.0004301075 2158.31464 2292.34521
    2293 0.0004361099 2158.08686 2296.02783
    2281 0.0004384042 2157.85877 2299.54274
    2299 0.0004349717 2157.63036 2302.5895
    2176 0.0004595588 2157.40165 2304.86718
    2277 0.0004391744 2157.17262 2306.09518
    2336 0.0004280822 2156.94328 2306.30065
    2193 0.0004559964 2156.71362 2305.94919
    2211 0.000452284 2156.48366 2305.59761
    2344 0.0004266212 2156.25337 2305.66605
    2259 0.0004426737 2156.02278 2306.45584
    2326 0.0004299226 2155.79187 2308.22672
    2273 0.0004399472 2155.56064 2311.25557
    2333 0.0004286327 2155.3291 2315.84401
    2272 0.0004401408 2155.09724 2322.17062
    2325 0.0004301075 2154.86507 2329.99698
    2226 0.0004492363 2154.63258 2338.21283
    2211 0.000452284 2154.39977 2344.70214
    2389 0.0004185852 2154.16665 2348.06951
    2302 0.0004344049 2153.93321 2349.56244
    2281 0.0004384042 2153.69945 2351.4233
    2275 0.0004395604 2153.46537 2355.04465
    2365 0.000422833 2153.23097 2360.8546
    2320 0.0004310345 2152.99625 2368.41029
    2351 0.0004253509 2152.76121 2376.19124
    2362 0.00042337 2152.52585 2381.95123
    2309 0.0004330879 2152.29017 2384.84302
    2362 0.00042337 2152.05417 2386.34535
    2348 0.0004258944 2151.81785 2388.30113
    2347 0.0004260758 2151.58121 2391.82859
    2435 0.0004106776 2151.34424 2397.29242
    2335 0.0004282655 2151.10696 2404.20045
    2365 0.000422833 2150.86935 2411.08565
    2439 0.0004100041 2150.63141 2415.88558
    2426 0.0004122012 2150.39315 2417.56485
    2343 0.0004268032 2150.15457 2417.36942
    2397 0.0004171882 2149.91566 2417.48051
    2464 0.0004058442 2149.67643 2419.49629
    2342 0.0004269855 2149.43687 2424.23451
    2407 0.0004154549 2149.19699 2431.72842
    2372 0.0004215852 2148.95678 2440.92909
    2366 0.0004226543 2148.71624 2449.4154
    2386 0.0004191115 2148.47538 2454.48767
    2464 0.0004058442 2148.23418 2455.15313
    2427 0.0004120313 2147.99266 2452.42593
    2437 0.0004103406 2147.75082 2447.55049
    2378 0.0004205214 2147.50864 2440.86841
    2476 0.0004038772 2147.26614 2432.93046
    2426 0.0004122012 2147.0233 2424.87161
    2426 0.0004122012 2146.78014 2417.36851
    2368 0.0004222973 2146.53664 2410.55633
    2419 0.000413394 2146.29282 2404.61287
    2399 0.0004168404 2146.04866 2399.86021
    2428 0.0004118616 2145.80417 2396.58777
    2442 0.0004095004 2145.55935 2395.00078
    2270 0.0004405286 2145.3142 2395.24554
    2496 0.000400641 2145.06871 2397.26555
    2329 0.0004293688 2144.8229 2400.50172
    2322 0.0004306632 2144.57675 2403.8134
    2422 0.0004128819 2144.33026 2406.11482
    2294 0.0004359198 2144.08344 2407.10508
    2441 0.0004096682 2143.83629 2406.82383
    2305 0.0004338395 2143.5888 2404.88753
    2305 0.0004338395 2143.34097 2400.7144
    2364 0.0004230118 2143.09281 2393.88886
    2338 0.000427716 2142.84432 2384.28206
    2304 0.0004340278 2142.59548 2372.90295
    2349 0.0004257131 2142.34631 2361.54671
    2257 0.000443066 2142.09681 2351.488
    2149 0.0004653327 2141.84696 2343.17545
    2303 0.0004342162 2141.59678 2336.57382
    2338 0.000427716 2141.34625 2331.47374
    2245 0.0004454343 2141.09539 2327.69496
    2299 0.0004349717 2140.84419 2325.14888
    2277 0.0004391744 2140.59265 2323.85651
    2239 0.000446628 2140.34077 2323.9797
    2386 0.0004191115 2140.08855 2325.78738
    2344 0.0004266212 2139.83599 2329.49311
    2278 0.0004389816 2139.58308 2334.95488
    2230 0.0004484305 2139.32984 2341.20965
    2317 0.0004315926 2139.07625 2346.04972
    2259 0.0004426737 2138.82232 2346.68564
    2293 0.0004361099 2138.56804 2341.92817
    2352 0.0004251701 2138.31343 2333.72461
    2252 0.0004440497 2138.05847 2325.14271
    2185 0.0004576659 2137.80316 2317.23995
    2287 0.000437254 2137.54751 2309.10901
    2210 0.0004524887 2137.29152 2300.46386
    2291 0.0004364906 2137.03517 2292.2258
    2298 0.000435161 2136.77849 2285.08909
    2245 0.0004454343 2136.52146 2279.28779
    2204 0.0004537205 2136.26408 2274.90775
    2209 0.0004526935 2136.00635 2272.0525
    2244 0.0004456328 2135.74828 2270.86191
    2318 0.0004314064 2135.48986 2271.41625
    2190 0.000456621 2135.23109 2273.50809
    2216 0.0004512635 2134.97197 2276.40519
    2307 0.0004334634 2134.7125 2278.95164
    2331 0.0004290004 2134.45269 2280.21708
    2206 0.0004533092 2134.19252 2280.3133
    2251 0.000444247 2133.932 2280.32933
    2382 0.0004198153 2133.67114 2280.88061
    2242 0.0004460303 2133.40992 2281.13709
    2228 0.000448833 2133.14835 2279.7705
    2215 0.0004514673 2132.88643 2276.47541
    2240 0.0004464286 2132.62415 2271.93454
    2238 0.0004468275 2132.36153 2267.08695
    2320 0.0004310345 2132.09855 2262.63733
    2350 0.0004255319 2131.83522 2258.98881
    2284 0.0004378284 2131.57153 2256.34794
    2292 0.0004363002 2131.30749 2254.80922
    2199 0.0004547522 2131.04309 2254.3831
    2232 0.0004480287 2130.77834 2254.95641
    2339 0.0004275331 2130.51324 2256.29227
    2279 0.0004387889 2130.24778 2258.03932
    2202 0.0004541326 2129.98196 2259.82328
    2292 0.0004363002 2129.71579 2261.4271
    2283 0.0004380201 2129.44925 2262.97911
    2291 0.0004364906 2129.18237 2264.76126
    2318 0.0004314064 2128.91512 2266.77831
    2289 0.000436872 2128.64752 2268.63334
    2261 0.0004422822 2128.37955 2269.81506
    2316 0.0004317789 2128.11123 2270.09422
    2234 0.0004476276 2127.84255 2269.78476
    2350 0.0004255319 2127.57351 2269.61883
    2303 0.0004342162 2127.30411 2270.30831
    2201 0.0004543389 2127.03434 2272.2702
    2304 0.0004340278 2126.76422 2275.54742
    2283 0.0004380201 2126.49374 2279.78475
    2321 0.0004308488 2126.22289 2284.21045
    2321 0.0004308488 2125.95168 2287.81537
    2326 0.0004299226 2125.68011 2289.779
    2238 0.0004468275 2125.40818 2289.90493
    2347 0.0004260758 2125.13588 2288.80846
    2321 0.0004308488 2124.86322 2287.61375
    2329 0.0004293688 2124.59019 2287.24614
    2204 0.0004537205 2124.3168 2287.77833
    2195 0.0004555809 2124.04305 2287.99829
    2324 0.0004302926 2123.76893 2285.81343
    2217 0.00045106 2123.49444 2280.47751
    2305 0.0004338395 2123.21959 2273.61578
    2256 0.0004432624 2122.94437 2267.2445
    2230 0.0004484305 2122.66879 2262.52334
    2240 0.0004464286 2122.39283 2259.81998
    2249 0.0004446421 2122.11651 2258.92446
    2201 0.0004543389 2121.83982 2259.08386
    2230 0.0004484305 2121.56277 2258.94637
    2210 0.0004524887 2121.28534 2257.16761
    2275 0.0004395604 2121.00754 2253.73513
    2236 0.0004472272 2120.72938 2249.75627
    2154 0.0004642526 2120.45084 2246.37624
    2156 0.0004638219 2120.17194 2244.43028
    2139 0.0004675082 2119.89266 2244.31321
    2269 0.0004407228 2119.61301 2245.89899
    2219 0.0004506534 2119.33299 2248.45026
    2196 0.0004553734 2119.0526 2250.86467
    2233 0.000447828 2118.77183 2252.63603
    2318 0.0004314064 2118.49069 2253.8214
    2237 0.0004470273 2118.20918 2253.92801
    2200 0.0004545455 2117.9273 2251.92539
    2216 0.0004512635 2117.64504 2247.3705
    2296 0.0004355401 2117.3624 2241.0306
    2190 0.000456621 2117.07939 2234.09779
    2175 0.0004597701 2116.79601 2227.20539
    2235 0.0004474273 2116.51225 2220.5244
    2244 0.0004456328 2116.22811 2214.45703
    2190 0.000456621 2115.9436 2209.58851
    2166 0.0004616805 2115.65871 2206.26613
    2230 0.0004484305 2115.37344 2204.63282
    2170 0.0004608295 2115.0878 2204.74066
    2281 0.0004384042 2114.80178 2206.61826
    2157 0.0004636069 2114.51538 2210.26422
    2193 0.0004559964 2114.2286 2215.57634
    2252 0.0004440497 2113.94144 2222.18124
    2103 0.0004755112 2113.6539 2229.17207
    2321 0.0004308488 2113.36598 2234.93362
    2260 0.0004424779 2113.07768 2237.67385
    2221 0.0004502476 2112.789 2236.49714
    2180 0.0004587156 2112.49993 2231.94851
    2219 0.0004506534 2112.21049 2225.69096
    2171 0.0004606172 2111.92066 2219.48198
    2221 0.0004502476 2111.63045 2214.42453
    2141 0.0004670715 2111.33986 2210.94578
    2277 0.0004391744 2111.04889 2209.08114
    2222 0.000450045 2110.75753 2208.6614
    2246 0.000445236 2110.46579 2209.41031
    2244 0.0004456328 2110.17366 2210.99845
    2200 0.0004545455 2109.88115 2213.12175
    2149 0.0004653327 2109.58825 2215.59385
    2197 0.0004551661 2109.29496 2218.37916
    2216 0.0004512635 2109.00129 2221.51162
    2188 0.0004570384 2108.70724 2224.93633
    2201 0.0004543389 2108.4128 2228.31945
    2373 0.0004214075 2108.11796 2231.15389
    2294 0.0004359198 2107.82275 2233.0485
    2211 0.000452284 2107.52714 2233.92031
    2228 0.000448833 2107.23115 2234.09022
    2159 0.0004631774 2106.93476 2234.08177
    2180 0.0004587156 2106.63799 2234.27729
    2302 0.0004344049 2106.34083 2234.80795
    2246 0.000445236 2106.04327 2235.61455
    2317 0.0004315926 2105.74533 2236.51351
    2266 0.0004413063 2105.447 2237.20007
    2316 0.0004317789 2105.14827 2237.36457
    2283 0.0004380201 2104.84915 2236.91021
    2253 0.0004438526 2104.54964 2236.03017
    2193 0.0004559964 2104.24974 2235.04702
    2177 0.0004593477 2103.94945 2234.14887
    2252 0.0004440497 2103.64876 2233.2813
    2232 0.0004480287 2103.34768 2232.2958
    2255 0.000443459 2103.0462 2231.33092
    2161 0.0004627487 2102.74433 2230.71439
    2265 0.0004415011 2102.44206 2230.62153
    2289 0.000436872 2102.1394 2231.02493
    2188 0.0004570384 2101.83635 2231.80844
    2269 0.0004407228 2101.5329 2232.82772
    2210 0.0004524887 2101.22905 2233.95162
    2243 0.0004458315 2100.9248 2235.0768
    2328 0.0004295533 2100.62016 2236.14148
    2238 0.0004468275 2100.31512 2237.11535
    2159 0.0004631774 2100.00968 2238.00897
    2187 0.0004572474 2099.70384 2238.90068
    2274 0.0004397537 2099.3976 2239.9634
    2237 0.0004470273 2099.09097 2241.36197
    2282 0.0004382121 2098.78393 2243.12628
    2285 0.0004376368 2098.4765 2245.07468
    2211 0.000452284 2098.16866 2246.85407
    2325 0.0004301075 2097.86042 2248.12748
    2158 0.000463392 2097.55179 2248.67339
    2217 0.00045106 2097.24275 2248.30988
    2140 0.0004672897 2096.9333 2246.92981
    2258 0.0004428698 2096.62346 2244.59087
    2261 0.0004422822 2096.31321 2241.51146
    2209 0.0004526935 2096.00256 2238.02541
    2282 0.0004382121 2095.69151 2234.48588
    2266 0.0004413063 2095.38005 2231.19568
    2258 0.0004428698 2095.06819 2228.39313
    2263 0.0004418913 2094.75592 2226.25238
    2182 0.0004582951 2094.44324 2224.84166
    2175 0.0004597701 2094.13017 2224.08648
    2260 0.0004424779 2093.81668 2223.78294
    2246 0.000445236 2093.50279 2223.67806
    2215 0.0004514673 2093.18849 2223.6233
    2272 0.0004401408 2092.87379 2223.63209
    2258 0.0004428698 2092.55867 2223.78907
    2216 0.0004512635 2092.24315 2224.12424
    2296 0.0004355401 2091.92722 2224.58225
    2223 0.0004498426 2091.61088 2225.09933
    2246 0.000445236 2091.29414 2225.69845
    2216 0.0004512635 2090.97698 2226.50035
    2295 0.0004357298 2090.65941 2227.63761
    2196 0.0004553734 2090.34143 2229.18024
    2284 0.0004378284 2090.02304 2231.04193
    2275 0.0004395604 2089.70424 2232.98802
    2206 0.0004533092 2089.38503 2234.77209
    2219 0.0004506534 2089.06541 2236.29839
    2374 0.00042123 2088.74537 2237.68636
    2272 0.0004401408 2088.42492 2239.14378
    2248 0.0004448399 2088.10406 2240.7703
    2335 0.0004282655 2087.78278 2242.42714
    2209 0.0004526935 2087.46109 2243.81537
    2326 0.0004299226 2087.13899 2244.75692
    2245 0.0004454343 2086.81647 2245.21735
    2192 0.0004562044 2086.49353 2245.17208
    2229 0.0004486317 2086.17018 2244.86121
    2307 0.0004334634 2085.84642 2244.79208
    2301 0.0004345937 2085.52223 2245.19618
    2191 0.0004564126 2085.19763 2245.84133
    2166 0.0004616805 2084.87262 2246.23497
    2357 0.0004242681 2084.54718 2245.98225
    2197 0.0004551661 2084.22133 2245.00292
    2282 0.0004382121 2083.89506 2243.40136
    2245 0.0004454343 2083.56837 2241.40217
    2260 0.0004424779 2083.24126 2239.33696
    2278 0.0004389816 2082.91373 2237.63076
    2259 0.0004426737 2082.58578 2236.68346
    2265 0.0004415011 2082.25741 2236.76375
    2197 0.0004551661 2081.92862 2237.94316
    2290 0.0004366812 2081.59941 2240.12632
    2339 0.0004275331 2081.26978 2243.12617
    2262 0.0004420866 2080.93972 2246.7119
    2169 0.000461042 2080.60924 2250.72772
    2293 0.0004361099 2080.27834 2254.89592
    2317 0.0004315926 2079.94702 2257.95152
    2295 0.0004357298 2079.61527 2257.83525
    2209 0.0004526935 2079.2831 2253.97506
    2203 0.0004539265 2078.9505 2247.69636
    2192 0.0004562044 2078.61748 2240.39736
    2110 0.0004739336 2078.28404 2233.00162
    2159 0.0004631774 2077.95016 2226.07198
    2215 0.0004514673 2077.61587 2219.87232
    2301 0.0004345937 2077.28114 2214.49478
    2167 0.0004614675 2076.94599 2209.99792
    2180 0.0004587156 2076.61041 2206.46937
    2275 0.0004395604 2076.27441 2204.01983
    2147 0.0004657662 2075.93797 2202.73961
    2233 0.000447828 2075.60111 2202.64417
    2262 0.0004420866 2075.26382 2203.62296
    2256 0.0004432624 2074.9261 2205.48865
    2265 0.0004415011 2074.58795 2208.06037
    2138 0.0004677268 2074.24937 2211.01391
    2266 0.0004413063 2073.91036 2213.51192
    2199 0.0004547522 2073.57092 2214.50265
    2262 0.0004420866 2073.23104 2213.86704
    2176 0.0004595588 2072.89074 2212.38151
    2217 0.00045106 2072.55 2210.74812
    2204 0.0004537205 2072.20884 2209.36963
    2179 0.0004589261 2071.86723 2208.38642
    2223 0.0004498426 2071.5252 2207.6767
    2234 0.0004476276 2071.18273 2206.94421
    2164 0.0004621072 2070.83983 2205.93039
    2192 0.0004562044 2070.49649 2204.58094
    2274 0.0004397537 2070.15272 2203.05165
    2242 0.0004460303 2069.80851 2201.55725
    2154 0.0004642526 2069.46387 2200.24632
    2223 0.0004498426 2069.11879 2199.17365
    2212 0.0004520796 2068.77328 2198.32866
    2233 0.000447828 2068.42733 2197.68208
    2199 0.0004547522 2068.08094 2197.24081
    2189 0.0004568296 2067.73411 2197.01875
    2261 0.0004422822 2067.38685 2197.04977
    2210 0.0004524887 2067.03915 2197.39954
    2259 0.0004426737 2066.691 2198.1932
    2268 0.0004409171 2066.34242 2199.59245
    2215 0.0004514673 2065.9934 2201.74506
    2200 0.0004545455 2065.64394 2204.69222
    2291 0.0004364906 2065.29404 2208.28928
    2251 0.000444247 2064.9437 2212.18054
    2163 0.0004623209 2064.59292 2215.90843
    2300 0.0004347826 2064.24169 2219.09299
    2265 0.0004415011 2063.89003 2221.43213
    2241 0.0004462294 2063.53792 2222.52815
    2250 0.0004444444 2063.18537 2222.03046
    2300 0.0004347826 2062.83237 2219.97512
    2195 0.0004555809 2062.47893 2216.75913
    2258 0.0004428698 2062.12505 2212.83092
    2210 0.0004524887 2061.77072 2208.5419
    2290 0.0004366812 2061.41595 2204.14894
    2192 0.0004562044 2061.06073 2199.89121
    2182 0.0004582951 2060.70507 2196.03712
    2322 0.0004306632 2060.34896 2192.8791
    2252 0.0004440497 2059.99241 2190.67814
    2110 0.0004739336 2059.63541 2189.62269
    2153 0.0004644682 2059.27796 2189.78465
    2227 0.0004490346 2058.92006 2191.07995
    2244 0.0004456328 2058.56172 2193.24677
    2228 0.000448833 2058.20293 2195.86688
    2270 0.0004405286 2057.84368 2198.43477
    2215 0.0004514673 2057.48399 2200.3774
    2321 0.0004308488 2057.12385 2201.11373
    2250 0.0004444444 2056.76326 2200.3012
    2257 0.000443066 2056.40222 2198.07396
    2224 0.0004496403 2056.04073 2194.8973
    2314 0.0004321521 2055.67879 2191.24938
    2230 0.0004484305 2055.31639 2187.47268
    2262 0.0004420866 2054.95355 2183.81187
    2237 0.0004470273 2054.59025 2180.4452
    2318 0.0004314064 2054.2265 2177.53225
    2129 0.0004697041 2053.86229 2175.19907
    2237 0.0004470273 2053.49764 2173.41797
    2248 0.0004448399 2053.13252 2171.84086
    2206 0.0004533092 2052.76696 2169.95581
    2172 0.0004604052 2052.40094 2167.73732
    2141 0.0004670715 2052.03446 2165.71078
    2161 0.0004627487 2051.66753 2164.31781
    2160 0.000462963 2051.30014 2163.67945
    2197 0.0004551661 2050.9323 2163.65681
    2195 0.0004555809 2050.564 2163.97165
    2200 0.0004545455 2050.19524 2164.38076
    2206 0.0004533092 2049.82602 2164.80414
    2301 0.0004345937 2049.45635 2165.28752
    2144 0.0004664179 2049.08622 2165.86114
    2177 0.0004593477 2048.71563 2166.44846
    2278 0.0004389816 2048.34458 2166.84016
    2157 0.0004636069 2047.97307 2166.79229
    2121 0.0004714757 2047.6011 2166.25267
    2215 0.0004514673 2047.22867 2165.48187
    2209 0.0004526935 2046.85578 2164.81428
    2163 0.0004623209 2046.48242 2164.36752
    2189 0.0004568296 2046.10861 2163.98156
    2116 0.0004725898 2045.73434 2163.50773
    2161 0.0004627487 2045.3596 2163.10713
    2152 0.000464684 2044.9844 2163.03922
    2234 0.0004476276 2044.60874 2163.43027
    2128 0.0004699248 2044.23261 2164.20418
    2205 0.0004535147 2043.85602 2165.14532
    2171 0.0004606172 2043.47896 2165.96634
    2156 0.0004638219 2043.10144 2166.40089
    2183 0.0004580852 2042.72346 2166.25454
    2124 0.0004708098 2042.34501 2165.38841
    2172 0.0004604052 2041.96609 2163.73934
    2114 0.0004730369 2041.58671 2161.40102
    2177 0.0004593477 2041.20686 2158.575
    2222 0.000450045 2040.82654 2155.42748
    2108 0.0004743833 2040.44575 2152.11153
    2096 0.0004770992 2040.0645 2148.8094
    2182 0.0004582951 2039.68278 2145.70391
    2143 0.0004666356 2039.30059 2142.94396
    2208 0.0004528986 2038.91793 2140.63039
    2162 0.0004625347 2038.53481 2138.80813
    2119 0.0004719207 2038.15121 2137.4639
    2188 0.0004570384 2037.76714 2136.54235
    2163 0.0004623209 2037.3826 2135.95305
    2223 0.0004498426 2036.99759 2135.57149
    2171 0.0004606172 2036.61211 2135.2605
    2185 0.0004576659 2036.22615 2134.91062
    2155 0.0004640371 2035.83973 2134.47108
    2219 0.0004506534 2035.45283 2133.96403
    2113 0.0004732608 2035.06546 2133.43795
    2168 0.0004612546 2034.67761 2132.98838
    2151 0.0004649 2034.28929 2132.7548
    2175 0.0004597701 2033.9005 2132.80184
    2155 0.0004640371 2033.51123 2132.95425
    2092 0.0004780115 2033.12149 2132.80286
    2208 0.0004528986 2032.73127 2131.97116
    2121 0.0004714757 2032.34057 2130.39958
    2163 0.0004623209 2031.9494 2128.3085
    2070 0.0004830918 2031.55775 2125.98921
    2187 0.0004572474 2031.16563 2123.68693
    2097 0.0004768717 2030.77303 2121.53684
    2222 0.000450045 2030.37995 2119.55235
    2137 0.0004679457 2029.98639 2117.66599
    2088 0.0004789272 2029.59235 2115.80464
    2135 0.0004683841 2029.19783 2113.97491
    2141 0.0004670715 2028.80284 2112.26709
    2096 0.0004770992 2028.40736 2110.80752
    2126 0.0004703669 2028.0114 2109.70527
    2097 0.0004768717 2027.61497 2109.0303
    2202 0.0004541326 2027.21805 2108.8078
    2195 0.0004555809 2026.82065 2109.00953
    2064 0.0004844961 2026.42277 2109.53562
    2027 0.0004933399 2026.0244 2110.19634
    2089 0.0004786979 2025.62556 2110.7447
    2083 0.0004800768 2025.22623 2111.00411
    2042 0.000489716 2024.82641 2110.97668
    2109 0.0004741584 2024.42612 2110.79098
    2117 0.0004723666 2024.02533 2110.60167
    2101 0.0004759638 2023.62407 2110.52617
    2187 0.0004572474 2023.22232 2110.60649
    2217 0.00045106 2022.82008 2110.79572
    2157 0.0004636069 2022.41736 2110.98772
    2178 0.0004591368 2022.01415 2111.075
    2223 0.0004498426 2021.61045 2111.00396
    2062 0.0004849661 2021.20627 2110.77795
    2143 0.0004666356 2020.8016 2110.42763
    2089 0.0004786979 2020.39644 2109.97618
    2123 0.0004710316 2019.99079 2109.44463
    1982 0.0005045409 2019.58466 2108.85319
    2159 0.0004631774 2019.17803 2108.24034
    2154 0.0004642526 2018.77092 2107.65824
    2080 0.0004807692 2018.36332 2107.18235
    2249 0.0004446421 2017.95522 2106.90107
    2137 0.0004679457 2017.54664 2106.90467
    2113 0.0004732608 2017.13756 2107.27578
    2168 0.0004612546 2016.728 2108.07706
    2141 0.0004670715 2016.31794 2109.33858
    2149 0.0004653327 2015.90739 2111.04984
    2137 0.0004679457 2015.49634 2113.12952
    2169 0.000461042 2015.0848 2115.4066
    2113 0.0004732608 2014.67277 2117.62423
    2175 0.0004597701 2014.26025 2119.52106
    2127 0.0004701457 2013.84723 2120.92181
    2131 0.0004692633 2013.43372 2121.77525
    2079 0.0004810005 2013.01971 2122.11734
    2122 0.0004712535 2012.6052 2121.98114
    2096 0.0004770992 2012.1902 2121.39927
    2197 0.0004551661 2011.77471 2120.50524
    2119 0.0004719207 2011.35872 2119.4514
    2141 0.0004670715 2010.94223 2118.23627
    2011 0.000497265 2010.52524 2116.83069
    2097 0.0004768717 2010.10775 2115.21912
    2105 0.0004750594 2009.68977 2113.22646
    2078 0.000481232 2009.27129 2110.67249
    2146 0.0004659832 2008.85231 2107.79882
    2139 0.0004675082 2008.43283 2105.11702
    2126 0.0004703669 2008.01284 2102.99588
    2233 0.000447828 2007.59236 2101.53826
    2094 0.0004775549 2007.17138 2100.66832
    2034 0.0004916421 2006.7499 2100.25489
    2067 0.0004837929 2006.32792 2100.20732
    2111 0.0004737091 2005.90543 2100.49349
    2143 0.0004666356 2005.48244 2101.16093
    2085 0.0004796163 2005.05895 2102.31571
_pd_calc_method     "Rietveld Refinement"
_pd_proc_info_data_reduction     ?
_pd_proc_info_datetime     2020-04-09T10:08
_pd_proc_info_excluded_regions     ?
_pd_proc_ls_background_function
;
Background function: "chebyschev-1" function with 4 terms:
    2307(6), -280(6), 22(5), -43(4),
  Background peak parameters: pos, int, sig, gam:
    10.29(6), 1.13(5)e5, 2.80(23)e4, 0.100,
;
_pd_proc_ls_pref_orient_corr
;
Spherical Harmonics correction. Order = 2 Model: cylindrical
    Orientation angles: omega = 0.00; chi = 0.00; phi = 0.00;
    Coefficients:  0::C(2,0,-2) = -0.0803; 0::C(2,0,0) = 0.1239;
    0::C(2,0,2) = 0.2546;
Simple spherical harmonic correction Order = 2
    Coefficients:  0:0:C(2,-2) = 0.0000; 0:0:C(2,0) = 0.0000;
    0:0:C(2,2) = 0.0000;
;
_pd_proc_ls_prof_R_factor     0.02566
_pd_proc_ls_prof_wR_factor     0.03308
_pd_proc_ls_prof_wR_expected     0.01789
_pd_proc_ls_profile_function
;
Finger-Cox-Jephcoat function parameters U, V, W, X, Y, SH/L:
  peak variance(Gauss) = Utan(Th)^2^+Vtan(Th)+W:
  peak HW(Lorentz) = X/cos(Th)+Ytan(Th); SH/L = S/L+H/L
  U, V, W in (centideg)^2^, X & Y in centideg
    19.949, 12.795, 0.000, 2.075, 0.000, 0.032,
  Crystallite size in microns with "isotropic" model:
  parameters: Size, G/L mix
    1.000, 1.000,
  Microstrain, "generalized" model (10^6^ * delta Q/Q)
  parameters: S400, S040, S004, S220, S202, S022, S301, S103, S121, G/L mix
    21847.124, 158.305, 5787.320, 10788.591, 22832.702, -379.772,
    23098.342, 3225.801, 2172.138, 1.000,
;
_pd_proc_ls_special_details     ?
_pd_proc_number_of_points     2931
_pd_spec_mount_mode     transmission
_pd_spec_mounting     'Glass capillary'
_pd_spec_shape     cylinder
_pd_spec_size_axial     12
_pd_spec_size_equat     0.5
_pd_spec_size_thick     0.5
loop_
    _atom_site_type_symbol
    _atom_site_label
    _atom_site_fract_x
    _atom_site_fract_y
    _atom_site_fract_z
    _atom_site_U_iso_or_equiv
    _atom_site_adp_type
    _atom_site_occupancy
    _atom_site_symmetry_multiplicity
    C C1 0.385(2)   0.3957(7) 0.1274(12) 0.033(4) Uiso 1.000 4
    C C2 0.3114(18) 0.2874(6) 0.1675(13) 0.016(6) Uiso 1.000 4
    C C3 0.4195(10) 0.1791(7) 0.1480(7) 0.016 Uiso 1.000 4
    C C4 0.3077(19) 0.0749(7) 0.1745(12) 0.016 Uiso 1.000 4
    C C5 0.358(2)   -0.0357(7) 0.1277(11) 0.033 Uiso 1.000 4
    C C6 0.6126(11) 0.1800(17) 0.2170(9) 0.033 Uiso 1.000 4
    H H7 0.31533 0.29370 0.25488 0.021 Uiso 1.000 4
    H H8 0.15997 0.27640 0.13043 0.021 Uiso 1.000 4
    H H9 0.32956 0.06167 0.26187 0.021 Uiso 1.000 4
    H H10 0.15318 0.09193 0.14804 0.021 Uiso 1.000 4
    O O11 0.267(3)   0.4511(11) 0.0657(13) 0.033 Uiso 1.000 4
    O O12 0.535(2)   0.4299(12) 0.1794(12) 0.033 Uiso 1.000 4
    O O13 0.236(3)   -0.0732(15) 0.0569(13) 0.033 Uiso 1.000 4
    O O14 0.489(2)   -0.0890(10) 0.1815(12) 0.033 Uiso 1.000 4
    O O15 0.6078(18) 0.186(2)   0.3140(9) 0.033 Uiso 1.000 4
    O O16 0.7512(13) 0.1662(17) 0.1688(11) 0.033 Uiso 1.000 4
    O O17 0.4449(16) 0.1744(11) 0.0424(8) 0.033 Uiso 1.000 4
    H H18 0.51930 0.13650 0.01110 0.043 Uiso 1.000 4
    K K19 -0.1246(11) 0.4396(6) 0.1156(8) 0.0280(14) Uiso 0.928 4
    Rb Rb20 -0.1246 0.4396 0.1156 0.0280 Uiso 0.072 4
    K K21 0.9916(7) 0.1613(4) 0.3832(5) 0.0280 Uiso 0.645 4
    Rb Rb22 0.9916 0.1613 0.3832 0.0280 Uiso 0.355 4
    K K23 0.8338(8) -0.0689(4) 0.1125(4) 0.0280 Uiso 0.534 4
    Rb Rb24 0.8338 -0.0689 0.1125 0.0280 Uiso 0.466 4
    O O25 0.374(3)   0.2108(17) 0.4690(15) 0.080(11) Uiso 1.000 4
    H H26 0.34120 0.28290 0.45890 0.104 Uiso 1.000 4
    H H27 0.44720 0.20590 0.41980 0.104 Uiso 1.000 4
_geom_special_details     ?
loop_
    _geom_bond_atom_site_label_1
    _geom_bond_atom_site_label_2
    _geom_bond_site_symmetry_1
    _geom_bond_site_symmetry_2
    _geom_bond_distance
    _geom_bond_publ_flag
    C1 C2 1_555 1_555 1.5094(19) yes
    C1 O11 1_555 1_555 1.269(5) yes
    C1 O12 1_555 1_555 1.263(6) yes
    C2 C1 1_555 1_555 1.5094(19) yes
    C2 C3 1_555 1_555 1.5398(19) yes
    C3 C2 1_555 1_555 1.5398(19) yes
    C3 C4 1_555 1_555 1.5398(19) yes
    C3 C6 1_555 1_555 1.5501(19) yes
    C3 O17 1_555 1_555 1.419(5) yes
    C4 C3 1_555 1_555 1.5398(19) yes
    C4 C5 1_555 1_555 1.5100(19) yes
    C5 C4 1_555 1_555 1.5100(19) yes
    C5 O13 1_555 1_555 1.263(5) yes
    C5 O14 1_555 1_555 1.261(5) yes
    C6 C3 1_555 1_555 1.5501(19) yes
    C6 O15 1_555 1_555 1.273(5) yes
    C6 O16 1_555 1_555 1.271(5) yes
    O11 C1 1_555 1_555 1.269(5) yes
    O11 K19 1_555 1_555 3.00(2)   yes
    O11 K19 1_555 3_565 2.763(16) yes
    O11 K21 1_555 2_655 3.055(16) yes
    O12 C1 1_555 1_555 1.263(6) yes
    O12 K19 1_555 1_655 2.714(19) yes
    O12 K21 1_555 2_655 2.852(15) yes
    O12 K23 1_555 2_655 2.746(15) yes
    O13 C5 1_555 1_555 1.263(5) yes
    O13 K23 1_555 1_455 3.11(2)   yes
    O13 K23 1_555 3_655 2.766(19) yes
    O14 C5 1_555 1_555 1.261(5) yes
    O14 K19 1_555 2_545 2.711(18) yes
    O14 K21 1_555 2_645 3.077(14) yes
    O14 K23 1_555 1_555 2.784(16) yes
    O15 C6 1_555 1_555 1.273(5) yes
    O15 K19 1_555 2_545 3.05(3)   yes
    O15 K21 1_555 1_555 2.809(14) yes
    O15 K23 1_555 2_655 3.07(2)   yes
    O16 C6 1_555 1_555 1.271(5) yes
    O16 K21 1_555 1_555 3.076(16) yes
    O16 K23 1_555 1_555 2.96(2)   yes
    O17 C3 1_555 1_555 1.419(5) yes
    O17 K21 1_555 4_565 2.899(12) yes
    O17 K23 1_555 3_655 2.922(14) yes
    K19 O11 1_555 1_555 3.00(2)   yes
    K19 O11 1_555 3_565 2.763(16) yes
    K19 O12 1_555 1_455 2.714(19) yes
    K19 O14 1_555 2_555 2.711(18) yes
    K19 O15 1_555 2_555 3.05(3)   yes
    Rb20 O11 1_555 1_555 3.00(2)   yes
    Rb20 O11 1_555 3_565 2.763(13) yes
    Rb20 O12 1_555 1_455 2.714(17) yes
    Rb20 O14 1_555 2_555 2.711(15) yes
    Rb20 O15 1_555 2_555 3.05(2)   yes
    Rb20 O25 1_555 4_565 2.61(2)   yes
    K21 O11 1_555 2_645 3.055(16) yes
    K21 O12 1_555 2_645 2.852(15) yes
    K21 O14 1_555 2_655 3.077(14) yes
    K21 O15 1_555 1_555 2.809(14) yes
    K21 O16 1_555 1_555 3.076(16) yes
    K21 O17 1_555 4_666 2.899(12) yes
    K21 O25 1_555 1_655 2.89(2)   yes
    Rb22 O11 1_555 2_645 3.055(15) yes
    Rb22 O12 1_555 2_645 2.852(14) yes
    Rb22 O14 1_555 2_655 3.077(13) yes
    Rb22 O15 1_555 1_555 2.809(13) yes
    Rb22 O16 1_555 1_555 3.076(13) yes
    Rb22 O17 1_555 4_666 2.899(11) yes
    Rb22 O25 1_555 1_655 2.89(2)   yes
    K23 O12 1_555 2_645 2.746(15) yes
    K23 O13 1_555 1_655 3.11(2)   yes
    K23 O13 1_555 3_655 2.766(19) yes
    K23 O14 1_555 1_555 2.784(16) yes
    K23 O15 1_555 2_645 3.07(2)   yes
    K23 O16 1_555 1_555 2.96(2)   yes
    K23 O17 1_555 3_655 2.922(14) yes
    Rb24 O12 1_555 2_645 2.746(15) yes
    Rb24 O13 1_555 1_655 3.11(2)   yes
    Rb24 O13 1_555 3_655 2.766(19) yes
    Rb24 O14 1_555 1_555 2.784(16) yes
    Rb24 O15 1_555 2_645 3.07(2)   yes
    Rb24 O16 1_555 1_555 2.957(18) yes
    Rb24 O17 1_555 3_655 2.922(13) yes
    O25 K19 1_555 4_666 2.61(2)   yes
    O25 K21 1_555 1_455 2.89(2)   yes
loop_
    _geom_angle_atom_site_label_1
    _geom_angle_atom_site_label_2
    _geom_angle_atom_site_label_3
    _geom_angle_site_symmetry_1
    _geom_angle_site_symmetry_2
    _geom_angle_site_symmetry_3
    _geom_angle
    _geom_angle_publ_flag
    C2 C1 O11 1_555 1_555 1_555 114.7(5) yes
    C2 C1 O12 1_555 1_555 1_555 113.9(5) yes
    O11 C1 O12 1_555 1_555 1_555 128.8(5) yes
    C1 C2 C3 1_555 1_555 1_555 115.7(5) yes
    C2 C3 C4 1_555 1_555 1_555 109.32(17) yes
    C2 C3 C6 1_555 1_555 1_555 109.59(17) yes
    C4 C3 C6 1_555 1_555 1_555 109.52(17) yes
    C2 C3 O17 1_555 1_555 1_555 109.46(17) yes
    C4 C3 O17 1_555 1_555 1_555 109.51(17) yes
    C6 C3 O17 1_555 1_555 1_555 109.43(17) yes
    C3 C4 C5 1_555 1_555 1_555 115.7(5) yes
    C4 C5 O13 1_555 1_555 1_555 114.5(5) yes
    C4 C5 O14 1_555 1_555 1_555 114.4(5) yes
    O13 C5 O14 1_555 1_555 1_555 128.3(5) yes
    C3 C6 O15 1_555 1_555 1_555 115.3(4) yes
    C3 C6 O16 1_555 1_555 1_555 114.9(4) yes
    O15 C6 O16 1_555 1_555 1_555 129.5(5) yes
    C1 O11 K19 1_555 1_555 3_565 156.8(15) yes
    C1 O12 K19 1_555 1_555 1_655 126.7(14) yes
    C1 O12 K23 1_555 1_555 2_655 132.9(11) yes
    K19 O12 K23 1_655 1_555 2_655 96.1(6) yes
    C5 O13 K23 1_555 1_555 3_655 113.6(12) yes
    C5 O14 K19 1_555 1_555 2_545 128.2(8) yes
    O11 K19 O12 3_565 1_555 1_455 92.3(5) yes
    O11 K19 O14 3_565 1_555 2_555 159.0(6) yes
    O12 K19 O14 1_455 1_555 2_555 84.9(6) yes
    O11 K19 O25 3_565 1_555 4_565 74.2(5) yes
    O12 K19 O25 1_455 1_555 4_565 106.8(6) yes
    O14 K19 O25 2_555 1_555 4_565 126.5(6) yes
    K19 K19 O25 3_565 1_555 4_565 69.1(5) yes
    K21 K19 O25 2_555 1_555 4_565 123.5(5) yes
    K21 K19 O25 4_465 1_555 4_565 46.3(4) yes
    O11 Rb20 O12 3_565 1_555 1_455 92.3(4) yes
    O11 Rb20 O14 3_565 1_555 2_555 159.0(4) yes
    O12 Rb20 O14 1_455 1_555 2_555 84.9(5) yes
    O11 Rb20 O25 3_565 1_555 4_565 74.2(5) yes
    O12 Rb20 O25 1_455 1_555 4_565 106.8(6) yes
    O14 Rb20 O25 2_555 1_555 4_565 126.5(5) yes
    O12 Rb22 O15 2_645 1_555 1_555 89.0(6) yes
    O12 Rb22 O17 2_645 1_555 4_666 146.8(4) yes
    O15 Rb22 O17 1_555 1_555 4_666 87.1(4) yes
    O12 Rb22 O25 2_645 1_555 1_655 109.1(5) yes
    O15 Rb22 O25 1_555 1_555 1_655 162.0(6) yes
    O17 Rb22 O25 4_666 1_555 1_655 78.0(4) yes
    O12 K23 O13 2_645 1_555 3_655 142.4(5) yes
    O12 Rb24 O13 2_645 1_555 3_655 142.4(4) yes
    O12 Rb24 O14 2_645 1_555 1_555 82.9(5) yes
    O13 Rb24 O14 3_655 1_555 1_555 104.0(4) yes
    O12 Rb24 O17 2_645 1_555 3_655 142.0(4) yes
    O13 Rb24 O17 3_655 1_555 3_655 71.1(4) yes
    O14 Rb24 O17 1_555 1_555 3_655 68.0(4) yes
data_I_19_DFT
_audit_creation_method     'Materials Studio'
_chemical_formula_sum     "C6 H7 K2 O8 Rb1"
_chemical_formula_iupac     'C6 H7 K2 O8 Rb'
_chemical_formula_weight     370.73
_symmetry_cell_setting     monoclinic
_symmetry_space_group_name_H-M     P21/n
_symmetry_space_group_name_Hall     '-P 2yn'
loop_
    _symmetry_equiv_pos_as_xyz
    x,y,z
    -x+1/2,y+1/2,-z+1/2
    -x,-y,-z
    x+1/2,-y+1/2,z+1/2
_cell_length_a     7.24070
_cell_length_b     11.8185
_cell_length_c     13.0617
_cell_angle_alpha     90.0000
_cell_angle_beta     98.3340
_cell_angle_gamma     90.0000
_cell_volume     1105.95
_cell_formula_units_Z     4
loop_
    _atom_site_type_symbol
    _atom_site_label
    _atom_site_fract_x
    _atom_site_fract_y
    _atom_site_fract_z
    _atom_site_U_iso_or_equiv
    _atom_site_adp_type
    _atom_site_occupancy
    C C1 0.387602 0.396247 0.134453 0.03300 Uiso 1.00
    C C2 0.300752 0.285078 0.161529 0.01600 Uiso 1.00
    C C3 0.414116 0.177979 0.149608 0.01600 Uiso 1.00
    C C4 0.291736 0.078893 0.178301 0.01600 Uiso 1.00
    C C5 0.334003 -0.034533 0.132030 0.03300 Uiso 1.00
    C C6 0.607979 0.177590 0.217853 0.03300 Uiso 1.00
    H H7 0.270788 0.289262 0.240834 0.02100 Uiso 1.00
    H H8 0.169692 0.273835 0.110202 0.02100 Uiso 1.00
    H H9 0.306865 0.072548 0.262250 0.02100 Uiso 1.00
    H H10 0.146495 0.099677 0.150816 0.02100 Uiso 1.00
    O O11 0.304860 0.450602 0.058045 0.03300 Uiso 1.00
    O O12 0.533995 0.429648 0.191070 0.03300 Uiso 1.00
    O O13 0.215316 -0.069216 0.056951 0.03300 Uiso 1.00
    O O14 0.478172 -0.088049 0.169573 0.03300 Uiso 1.00
    O O15 0.612096 0.186020 0.315093 0.03300 Uiso 1.00
    O O16 0.748786 0.165708 0.173006 0.03300 Uiso 1.00
    O O17 0.441499 0.169428 0.042803 0.03300 Uiso 1.00
    H H18 0.572418 0.148527 0.042548 0.04300 Uiso 1.00
    Rb Rb19 -0.115564 0.432699 0.114377 0.02800 Uiso 1.00
    K K20 -0.016156 0.159711 0.384860 0.02800 Uiso 1.00
    K K21 0.829410 -0.070765 0.109841 0.02800 Uiso 1.00
    O O25 0.354682 0.211581 0.439575 0.08000 Uiso 1.00
    H H26 0.328247 0.293138 0.446004 0.10400 Uiso 1.00
    H H27 0.445803 0.203599 0.390877 0.10400 Uiso 1.00
loop_
    _geom_hbond_atom_site_label_D
    _geom_hbond_atom_site_label_H
    _geom_hbond_atom_site_label_A
    _geom_hbond_site_symmetry_A
    _geom_hbond_distance_DH
    _geom_hbond_distance_HA
    _geom_hbond_distance_DA
    _geom_hbond_angle_DHA
    O17 H18 O16 . 0.98 1.99 2.598 118
    O17 H18 O13 3_655 0.98 2.35 3.196 145
    O25 H26 O13 2_555 0.99 1.66 2.641 174
    O25 H27 O15 . 0.99 1.68 2.662 176
data_I_20_DFT
_audit_creation_method     'Materials Studio'
_chemical_formula_sum     "C6 H7 K2 O8 Rb1"
_chemical_formula_iupac     'C6 H7 K2 O8 Rb'
_chemical_formula_weight     370.73
_symmetry_cell_setting     monoclinic
_symmetry_space_group_name_H-M     P21/n
_symmetry_space_group_name_Hall     '-P 2yn'
loop_
    _symmetry_equiv_pos_as_xyz
    x,y,z
    -x+1/2,y+1/2,-z+1/2
    -x,-y,-z
    x+1/2,-y+1/2,z+1/2
_cell_length_a     7.24070
_cell_length_b     11.81851
_cell_length_c     13.06177
_cell_angle_alpha     90.0000
_cell_angle_beta     98.3340
_cell_angle_gamma     90.0000
_cell_volume     1105.95
_cell_formula_units_Z     4
loop_
    _atom_site_type_symbol
    _atom_site_label
    _atom_site_fract_x
    _atom_site_fract_y
    _atom_site_fract_z
    _atom_site_U_iso_or_equiv
    _atom_site_adp_type
    _atom_site_occupancy
    C C1 0.381013 0.394055 0.130708 0.03300 Uiso 1.00
    C C2 0.293184 0.285132 0.162434 0.01600 Uiso 1.00
    C C3 0.402898 0.176581 0.151416 0.01600 Uiso 1.00
    C C4 0.280001 0.078045 0.180294 0.01600 Uiso 1.00
    C C5 0.331506 -0.034836 0.136729 0.03300 Uiso 1.00
    C C6 0.595245 0.173140 0.220658 0.03300 Uiso 1.00
    H H7 0.271064 0.293099 0.242888 0.02100 Uiso 1.00
    H H8 0.157764 0.275194 0.114842 0.02100 Uiso 1.00
    H H9 0.292673 0.072933 0.264274 0.02100 Uiso 1.00
    H H10 0.135438 0.097397 0.149747 0.02100 Uiso 1.00
    O O11 0.281987 0.455743 0.064950 0.03300 Uiso 1.00
    O O12 0.544521 0.418712 0.173263 0.03300 Uiso 1.00
    O O13 0.223087 -0.071101 0.058155 0.03300 Uiso 1.00
    O O14 0.475237 -0.085389 0.180008 0.03300 Uiso 1.00
    O O15 0.598209 0.186110 0.317414 0.03300 Uiso 1.00
    O O16 0.735216 0.152795 0.177058 0.03300 Uiso 1.00
    O O17 0.432382 0.165351 0.045123 0.03300 Uiso 1.00
    H H18 0.563594 0.143536 0.047223 0.04300 Uiso 1.00
    K K19 -0.115017 0.445349 0.113268 0.02800 Uiso 1.00
    Rb Rb20 -0.002640 0.165932 0.384727 0.02800 Uiso 1.00
    K K21 0.828073 -0.069128 0.116190 0.02800 Uiso 1.00
    O O25 0.395879 0.216870 0.472957 0.08000 Uiso 1.00
    H H26 0.348848 0.295195 0.468149 0.10400 Uiso 1.00
    H H27 0.464202 0.205158 0.414130 0.10400 Uiso 1.00
loop_
    _geom_hbond_atom_site_label_D
    _geom_hbond_atom_site_label_H
    _geom_hbond_atom_site_label_A
    _geom_hbond_site_symmetry_A
    _geom_hbond_distance_DH
    _geom_hbond_distance_HA
    _geom_hbond_distance_DA
    _geom_hbond_angle_DHA
    O17 H18 O16 . 0.98 1.96 2.598 118
    O17 H18 O13 3_655 0.98 2.37 3.203 142
    O25 H26 O13 2_555 0.99 1.68 2.662 171
    O25 H27 O15 . 0.98 1.72 2.696 176
data_I_21_DFT
_audit_creation_method     'Materials Studio'
_chemical_formula_sum     "C6 H7 K2 O8 Rb1"
_chemical_formula_iupac     'C6 H7 K2 O8 Rb'
_chemical_formula_weight     370.73
_symmetry_cell_setting     monoclinic
_symmetry_space_group_name_H-M     P21/n
_symmetry_space_group_name_Hall     '-P 2yn'
loop_
    _symmetry_equiv_pos_as_xyz
    x,y,z
    -x+1/2,y+1/2,-z+1/2
    -x,-y,-z
    x+1/2,-y+1/2,z+1/2
_cell_length_a     7.24070
_cell_length_b     11.81851
_cell_length_c     13.06177
_cell_angle_alpha     90.0000
_cell_angle_beta     98.3340
_cell_angle_gamma     90.0000
_cell_volume     1105.95
_cell_formula_units_Z     4
loop_
    _atom_site_type_symbol
    _atom_site_label
    _atom_site_fract_x
    _atom_site_fract_y
    _atom_site_fract_z
    _atom_site_U_iso_or_equiv
    _atom_site_adp_type
    _atom_site_occupancy
    C C1 0.382779 0.395000 0.126384 0.03300 Uiso 1.00
    C C2 0.303121 0.285782 0.163456 0.01600 Uiso 1.00
    C C3 0.416131 0.178071 0.152587 0.01600 Uiso 1.00
    C C4 0.292970 0.079198 0.180960 0.01600 Uiso 1.00
    C C5 0.340745 -0.036619 0.141034 0.03300 Uiso 1.00
    C C6 0.608466 0.175258 0.222408 0.03300 Uiso 1.00
    H H7 0.283206 0.295370 0.244113 0.02100 Uiso 1.00
    H H8 0.166028 0.272600 0.118520 0.02100 Uiso 1.00
    H H9 0.302026 0.076170 0.264923 0.02100 Uiso 1.00
    H H10 0.149042 0.098595 0.149226 0.02100 Uiso 1.00
    O O11 0.276815 0.453687 0.061403 0.03300 Uiso 1.00
    O O12 0.547206 0.422937 0.164156 0.03300 Uiso 1.00
    O O13 0.230533 -0.074038 0.063533 0.03300 Uiso 1.00
    O O14 0.479179 -0.089554 0.186680 0.03300 Uiso 1.00
    O O15 0.609842 0.181247 0.319718 0.03300 Uiso 1.00
    O O16 0.750451 0.162898 0.178807 0.03300 Uiso 1.00
    O O17 0.446845 0.169433 0.046354 0.03300 Uiso 1.00
    H H18 0.579348 0.151603 0.047775 0.04300 Uiso 1.00
    K K19 -0.112854 0.436953 0.108689 0.02800 Uiso 1.00
    K K20 -0.012954 0.157061 0.389284 0.02800 Uiso 1.00
    Rb Rb21 0.837466 -0.072521 0.114962 0.02800 Uiso 1.00
    O O25 0.361121 0.209555 0.452481 0.08000 Uiso 1.00
    H H26 0.324995 0.290235 0.450230 0.10400 Uiso 1.00
    H H27 0.446472 0.197835 0.401325 0.10400 Uiso 1.00
loop_
    _geom_hbond_atom_site_label_D
    _geom_hbond_atom_site_label_H
    _geom_hbond_atom_site_label_A
    _geom_hbond_site_symmetry_A
    _geom_hbond_distance_DH
    _geom_hbond_distance_HA
    _geom_hbond_distance_DA
    _geom_hbond_angle_DHA
    O17 H18 O16 . 0.98 1.97 2.594 120
    O17 H18 O13 3_655 0.98 2.33 3.124 138
    O25 H26 O13 2_555 0.99 1.66 2.643 175
    O25 H27 O15 . 0.98 1.71 2.696 175
data_II
_audit_creation_method     "created in GSAS-II"
_pd_block_id     2020-04-09T10:27|acig038|KadukJamesA.|NCCPAN
_chemical_name_systematic
;
Potassium dirubidium citrate monohydrate
;
_chemical_name_common     'potassium dirubidium citrate monohydrate'
_chemical_formula_moiety     'K +, 2(Rb +), C6 H5 O7 3-, H2 O'
_chemical_formula_sum     "C6 H7 K1.37 O8 Rb1.63"
_chemical_formula_structural     ?
_chemical_formula_analytical     ?
_chemical_formula_iupac     'K +, 2Rb +, C6 H5 O7 3-, H2 O'
_chemical_formula_weight     399.97
_chemical_melting_point     ?
_chemical_compound_source     ?
_symmetry_cell_setting     monoclinic
_symmetry_space_group_name_H-M     "P 21/n"
_symmetry_space_group_name_Hall     '-P 2yn'
loop_
    _space_group_symop_id
    _space_group_symop_operation_xyz
    1 x,y,z
    2 1/2-x,1/2+y,1/2-z
    3 -x,-y,-z
    4 1/2+x,1/2-y,1/2+z
_cell_length_a     7.3507(5)
_cell_length_b     11.8468(4)
_cell_length_c     13.2275(12)
_cell_angle_alpha     90
_cell_angle_beta     98.109(4)
_cell_angle_gamma     90
_cell_volume     1140.37(6)
_cell_formula_units_Z     4
_cell_measurement_temperature     300
_cell_special_details     ?
_exptl_crystal_density_diffrn     2.3297
_exptl_crystal_density_meas     ?
_exptl_crystal_density_method     ?
_exptl_crystal_F_000     ?
_pd_char_colour     white
_pd_char_particle_morphology     ?
_exptl_special_details     ?
_diffrn_ambient_temperature     300
_diffrn_source     'sealed X-ray tube'
_diffrn_radiation_type     K\a~1,2~
loop_
    _diffrn_radiation_wavelength
    0.70932
    0.71361
_diffrn_radiation_monochromator     ?
_diffrn_measurement_device_type     'PANalytical Empyrean'
_diffrn_detector     'Si strip'
_pd_instr_dist_src/mono     ?
_pd_instr_dist_mono/spec     ?
_pd_instr_dist_src/spec     240
_pd_instr_dist_spec/anal     ?
_pd_instr_dist_anal/detc     ?
_pd_instr_dist_spec/detc     240
_pd_instr_location     '107 WSC North Central College'
_diffrn_radiation_probe     x-ray
loop_
    _refln_index_h
    _refln_index_k
    _refln_index_l
    _refln_F_squared_meas
    _refln_F_squared_calc
    _refln_phase_calc
    _refln_d_spacing
    _gsas_i100_meas
    0 1 1 102.4407 7.3342 -180.0 8.78528 1.22
    1 0 -1 12070.9039 11527.6114 180.0 6.78001 30.27
    0 0 2 5.9385 10.6687 0.0 6.54765 0.02
    1 1 0 25.6630 27.0642  0.0 6.20076 0.13
    1 0 1 206.0056 216.8644  0.0 6.01115 0.49
    0 2 0 4442.4698 4454.0135  0.0 5.92342 12.92
    1 1 -1 457.8012 472.3944 -180.0 5.88447 1.95
    0 1 2 1825.2631 1844.2059  0.0 5.73063 8.76
    0 2 1 502.0339 469.3071 0.0 5.39697 2.36
    1 1 1 40.2227 28.7180  0.0 5.36056 0.16
    1 1 -2 86.3977 38.3272 0.0 4.79944 0.24
    1 2 0 2080.4621 2053.6542 -180.0 4.59394 6.38
    1 2 -1 1859.3560 1869.4203  0.0 4.46079 5.22
    0 2 2 650.5108 698.1719  0.0 4.39264 1.93
    1 1 2 279.2876 275.9030  0.0 4.25418 0.73
    1 2 1 10385.2443 10037.1480  0.0 4.21917 27.55
    0 1 3 24.0633 16.3212 -180.0 4.09591 0.06
    1 0 -3 3033.3227 2610.2948 0.0 4.00051 2.91
    1 2 -2 21587.7027 21578.4355 -180.0 3.92872 45.55
    1 1 -3 5782.8485 5598.0863  0.0 3.79024 10.35
    0 3 1 3096.6561 3091.1076 0.0 3.78078 7.22
    2 0 0 1459.6361 1538.6361 0.0 3.63860 1.11
    1 2 2 11019.0551 11330.3675 0.0 3.61244 21.68
    1 0 3 9808.8488 9862.8680  0.0 3.53010 8.88
    0 2 3 5630.3120 5642.4253 0.0 3.51401 10.33
    2 1 -1 8096.7320 8050.2299 -180.0 3.48012 11.23
    2 1 0 1078.8510 1067.9931  0.0 3.47824 1.56
    1 3 0 973.5494 948.7040 180.0 3.47085 1.80
    1 3 -1 44.1359 44.7045 180.0 3.41234 0.08
    2 0 -2 52736.7829 52027.6818 180.0 3.39001 33.05
    1 1 3 137.1183 133.8813 180.0 3.38310 0.23
    0 3 2 14.1330 13.7785 0.0 3.38155 0.03
    1 2 -3 10420.9124 10568.1762 180.0 3.31525 15.35
    1 3 1 1430.4857 1442.6515 -180.0 3.30047 2.42
    0 0 4 99887.8446 97851.3996 180.0 3.27382 74.79
    2 1 -2 399.3165 416.8518 180.0 3.25919 0.48
    2 1 1 3482.4102 3710.2606 -180.0 3.25456 4.67
    0 1 4 2795.8365 2710.1897  0.0 3.15555 3.94
    1 3 -2 311.8380 299.3554 0.0 3.15575 0.46
    2 2 -1 1944.3533 2023.4563 -180.0 3.10171 2.34
    2 2 0 8243.0156 8566.2721 180.0 3.10038 10.18
    1 1 -4 4626.4773 4338.5103 -180.0 3.05042 5.45
    1 2 3 465.2300 421.6040  0.0 3.03243 0.64
    2 0 2 39697.0710 36913.5251 0.0 3.00558 23.74
    1 3 2 423.5507 396.5255 -180.0 2.98467 0.58
    0 4 0 10805.1766 10621.1227 -180.0 2.96171 7.80
    2 2 -2 25195.2107 25157.7883 180.0 2.94224 26.79
    2 2 1 17839.2498 17795.3727 -180.0 2.93883 20.59
    0 3 3 3852.0781 3867.1877 180.0 2.92843 5.07
    2 1 -3 4857.7670 4842.1787 0.0 2.91883 4.73
    2 1 2 15539.8659 15419.6823  0.0 2.91328 17.71
    0 4 1 73350.2306 72369.6172  0.0 2.88875 100.00
    0 2 4 8904.7826 8644.9037 180.0 2.86531 10.63
    1 3 -3 68.2700 39.7560 0.0 2.81038 0.08
    1 2 -4 42.8167 28.9171 180.0 2.78592 0.04
    1 1 4 1023.0352 933.1507 -180.0 2.76130 1.14
    1 4 0 16029.9299 15567.4647 180.0 2.74322 18.99
    1 4 -1 8149.2917 8226.5560 0.0 2.71406 9.34
    0 4 2 78.6505 79.6783  0.0 2.69849 0.09
    2 2 -3 33961.8630 33589.4481 0.0 2.68460 29.88
    2 2 2 3523.1433 3458.7198  0.0 2.68028 3.51
    2 3 -1 449.4051 438.0549 0.0 2.67673 0.43
    2 3 0 145.5050 141.5966 -180.0 2.67588 0.14
    1 4 1 1486.5949 1312.3617  0.0 2.65674 1.66
    1 3 3 8.2255 6.3452 -180.0 2.63183 0.01
    2 0 -4 3722.5597 2874.8607 -180.0 2.62477 1.46
    1 0 -5 3492.1950 3380.8890 0.0 2.58315 1.48
    1 4 -2 6244.3426 6085.8568  0.0 2.57949 6.33
    2 3 -2 1637.2589 1643.1522  0.0 2.57221 1.44
    2 3 1 4879.4724 4875.8456 0.0 2.56993 4.54
    2 1 -4 681.5516 660.1312 0.0 2.56262 0.52
    1 2 4 21022.8690 20208.0175 0.0 2.56051 20.51
    0 1 5 2039.6116 1947.3498 0.0 2.55731 1.88
    2 1 3 6355.8338 6061.5652 0.0 2.55737 5.81
    1 1 -5 1778.1204 1572.5177 180.0 2.52385 1.45
    0 3 4 0.3659 0.3243 180.0 2.52034 0.00
    1 4 2 2301.2304 2522.2582 0.0 2.48351 2.24
    1 3 -4 6214.8208 6519.2892 0.0 2.46580 5.28
    0 4 3 56056.0592 56491.5234  0.0 2.45083 52.64
    3 0 -1 51056.2308 51538.5776 180.0 2.44779 16.99
    2 2 -4 10.3851 9.8475 -180.0 2.39972 0.01
    3 1 -1 6724.4749 6450.7384 0.0 2.39716 4.38
    0 2 5 440.6146 420.1083 -180.0 2.39536 0.36
    2 2 3 4382.5274 4201.3383 -180.0 2.39541 3.59
    2 3 -3 184.6512 177.1092 -180.0 2.39471 0.14
    2 3 2 1696.5568 1614.9468 180.0 2.39165 1.40
    1 4 -3 1657.7360 1538.3391 180.0 2.38037 1.39
    3 1 0 0.2914 0.2645 180.0 2.37643 0.00
    1 2 -5 4404.5548 3950.0510 180.0 2.36780 3.27
    1 0 5 17046.6067 15608.1709 180.0 2.36051 6.88
    3 1 -2 2916.3175 2669.0287 0.0 2.33995 1.78
    0 5 1 2111.7000 1915.9205 180.0 2.33151 1.87
    3 0 1 11520.4315 10789.6646 -180.0 2.32709 3.76
    1 1 5 3861.1339 3711.9955 0.0 2.31500 3.01
    1 3 4 16031.7077 15910.3896  0.0 2.30539 12.91
    2 4 -1 27191.3513 26994.2204 180.0 2.29751 20.44
    2 4 0 4392.7319 4364.5673 -180.0 2.29697 3.35
    3 1 1 10036.2193 10328.8981 180.0 2.28346 6.39
    2 0 4 741.9062 748.2726 180.0 2.27911 0.27
    1 4 3 1863.1154 1902.3781 -180.0 2.26893 1.50
    3 2 -1 3540.8093 3686.9242 180.0 2.26225 2.15
    3 0 -3 5323.9805 5569.9988 0.0 2.26000 1.49
    1 5 0 310.9408 330.4151 -180.0 2.25296 0.25
    3 2 0 5351.5809 6011.5964 -180.0 2.24479 3.29
    2 1 -5 6362.7831 7123.7017 0.0 2.24260 3.79
    2 1 4 1280.4153 1449.2396 180.0 2.23807 0.92
    1 5 -1 897.0372 1014.7307 180.0 2.23672 0.71
    2 4 -2 162.4757 180.8763 0.0 2.23040 0.11
    2 4 1 3265.7518 3593.9911 -180.0 2.22891 2.37
    0 5 2 1389.7391 1521.7274 -180.0 2.22798 1.11
    3 1 -3 5351.6072 5862.1673  0.0 2.21997 2.93
    3 2 -2 260.9247 279.2024 180.0 2.21398 0.15
    1 5 1 123.4610 126.4420  0.0 2.20431 0.10
    0 4 4 3785.7121 3714.0503 0.0 2.19632 2.79
    1 2 5 18323.3391 17922.6997 180.0 2.19280 12.98
    2 3 -4 776.7572 790.0376 0.0 2.18594 0.48
    0 0 6 131.2462 135.7833 180.0 2.18255 0.04
    0 3 5 4846.1673 5014.0777 180.0 2.18264 3.39
    2 3 3 7878.9240 8179.7974 -180.0 2.18268 5.48
    3 2 1 204.9701 229.1605  0.0 2.16594 0.12
    1 3 -5 608.0973 671.3452  0.0 2.16173 0.39
    1 4 -4 6121.1982 6808.0681  0.0 2.15994 4.14
    1 5 -2 4.6706 5.2002 180.0 2.15959 0.00
    0 1 6 3186.6752 3387.0066 180.0 2.14643 2.06
    1 1 -6 20.0707 21.0940  0.0 2.14091 0.01
    3 1 2 7224.8984 7581.9480 -180.0 2.14098 4.23
    2 2 -5 15532.1283 16203.2072 0.0 2.13098 8.66
    2 2 4 8180.0087 8542.1128  0.0 2.12709 5.36
    2 4 -3 6038.9970 6750.2201 0.0 2.11169 3.71
    3 2 -3 947.6185 1061.8924 180.0 2.11153 0.49
    2 4 2 77.9765 87.3594 -180.0 2.10958 0.05
    1 5 2 25.8973 29.3403 -180.0 2.10231 0.02
    0 5 3 657.9483 639.1306  0.0 2.08238 0.45
    3 3 -1 3889.5994 3799.5467 0.0 2.08052 2.12
    3 3 0 6361.8163 5725.2244 180.0 2.06692 3.49
    3 1 -4 325.9770 288.3648 -180.0 2.06350 0.16
    1 4 4 18133.6666 16779.3812  0.0 2.04968 11.71
    0 2 6 2655.7545 2473.1892 180.0 2.04795 1.58
    1 2 -6 19095.2546 18042.4403 0.0 2.04316 10.57
    3 2 2 3955.8874 3717.8091 -180.0 2.04322 2.16
    3 3 -2 457.9442 430.9867 -180.0 2.04279 0.24
    1 5 -3 172.6373 167.8084 -180.0 2.03864 0.11
    1 3 5 578.1243 599.9102 0.0 2.02612 0.35
    3 3 1 6.5061 5.8656 -180.0 2.00487 0.00
    3 0 3 17162.9893 15592.4710  0.0 2.00372 4.56
    2 0 -6 24204.8680 21948.3976 0.0 2.00026 5.77
    2 5 -1 882.3432 854.2392 0.0 1.98586 0.51
    1 1 6 1234.4718 1197.1013 -180.0 1.98536 0.70
    2 5 0 48.7437 47.1614 180.0 1.98551 0.03
    2 3 -5 539.2194 553.2766 -180.0 1.97705 0.27
    3 2 -4 237.6597 246.8850 0.0 1.97556 0.11
    3 1 3 1723.3630 1788.8583 -180.0 1.97566 0.90
    0 6 0 1628.4469 1674.3030 -180.0 1.97447 0.52
    2 3 4 105.9960 109.5798 -180.0 1.97394 0.06
    2 1 -6 1656.5269 1699.0362  0.0 1.97234 0.78
    2 1 5 1398.4586 1443.5675 0.0 1.96857 0.78
    1 5 3 3622.1841 3743.3042 0.0 1.96732 2.21
    2 4 -4 2763.6664 2801.3107 0.0 1.96436 1.45
    0 4 5 6358.3939 6361.9397 180.0 1.96197 3.66
    2 4 3 4763.7429 4752.3856  0.0 1.96199 2.74
    3 3 -3 219.2987 217.6658 180.0 1.96149 0.10
    0 6 1 2886.1437 2854.1022  0.0 1.95241 1.79
    1 4 -5 810.4093 781.8496 -180.0 1.94674 0.44
    2 5 -2 7657.8188 6865.6323  0.0 1.94204 4.20
    2 5 1 416.6770 374.1936 180.0 1.94106 0.24
    3 0 -5 21495.8347 19734.8995 0.0 1.91979 4.43
    0 5 4 11.4122 10.4972 -180.0 1.91942 0.01
    0 3 6 509.8828 496.1508 -180.0 1.91021 0.27
    1 2 6 6710.5395 6588.5707 -180.0 1.90667 3.56
    1 3 -6 526.8808 518.0773  0.0 1.90632 0.26
    3 3 2 150.7513 147.4162 0.0 1.90636 0.07
    1 6 0 1417.5335 1401.1046 180.0 1.90558 0.82
    3 2 3 8389.1395 8790.4194  0.0 1.89806 4.09
    1 6 -1 6923.6207 7177.1063 180.0 1.89572 3.95
    2 2 -6 16340.9126 16927.2136  0.0 1.89512 7.25
    3 1 -5 3449.6750 3573.0208 -180.0 1.89507 1.40
    1 5 -4 210.8304 218.3519 180.0 1.89500 0.11
    2 2 5 7716.5616 8031.6859 0.0 1.89178 4.02
    0 6 2 61.0193 63.6270 -180.0 1.89039 0.04
    3 4 -1 1515.0480 1595.6889 0.0 1.88679 0.71
    1 0 -7 5862.7882 5994.9470 0.0 1.87681 1.34
    3 4 0 3006.0418 2963.7393 -180.0 1.87663 1.42
    1 6 1 12187.0417 12198.7906 -180.0 1.87587 6.86
    2 5 -3 291.9279 298.0517 -180.0 1.86216 0.15
    2 5 2 9235.7957 9495.3241 -180.0 1.86072 4.83
    3 4 -2 30945.4672 32397.8778  0.0 1.85851 13.96
    1 1 -7 9085.3112 9383.5167 180.0 1.85369 4.07
    3 3 -4 8336.0394 8382.2046  0.0 1.85106 3.49
    0 1 7 30.3599 30.4428 -180.0 1.84786 0.01
    1 6 -2 1688.4985 1681.3596 180.0 1.84807 0.90
    1 4 5 20.6877 20.6030 180.0 1.84594 0.01
    3 4 1 2344.7479 2592.3585 0.0 1.82982 1.07
    3 2 -5 440.4645 496.3741 0.0 1.82627 0.17
    4 0 -2 4008.9967 4290.6952  0.0 1.82038 0.73
    4 0 0 344.3193 362.5358 -180.0 1.81930 0.07
    1 5 4 870.8578 923.9278 180.0 1.81922 0.45
    4 1 -1 547.7384 596.1137  0.0 1.81595 0.20
    1 6 2 585.1988 665.7431  0.0 1.81180 0.31
    2 4 -5 23024.1520 26104.1774  0.0 1.80860 10.09
    3 1 4 15.3608 17.4244 -180.0 1.80805 0.01
    2 4 4 442.2235 506.8156  0.0 1.80622 0.22
    4 1 -2 632.7852 718.6654 -180.0 1.79926 0.23
    0 6 3 6526.4085 7381.8383  0.0 1.79899 3.35
    4 1 0 463.2291 519.7131 0.0 1.79822 0.17
    3 4 -3 1659.2521 1838.1192 -180.0 1.79667 0.69
    1 3 6 678.4454 739.1869 0.0 1.79403 0.32
    1 2 -7 8017.4900 8509.9374  0.0 1.78915 3.40
    3 3 3 5801.4701 5956.2718 -180.0 1.78685 2.56
    2 3 -6 2054.3229 2115.8728 180.0 1.78440 0.84
    0 2 7 2425.3392 2507.0493 -180.0 1.78390 1.09
    2 3 5 4171.7166 4345.1242 -180.0 1.78161 1.95
    1 6 -3 8515.6025 8714.7975 0.0 1.77056 4.12
    2 0 6 9655.9117 10100.1774 180.0 1.76505 2.17
    2 5 -4 619.9289 628.0190  0.0 1.75878 0.27
    0 4 6 31.3579 32.2480 180.0 1.75701 0.01
    0 5 5 234.4951 240.9602  0.0 1.75706 0.11
    2 5 3 1460.3456 1499.8595  0.0 1.75708 0.68
    4 2 -1 10462.4754 10880.1891 0.0 1.75514 3.76
    1 4 -6 38.5280 40.0721 0.0 1.75398 0.02
    3 4 2 31063.5264 32315.9767 180.0 1.75401 13.30
    1 0 7 14340.9724 14932.3479 180.0 1.75319 3.15
    4 1 -3 678.2231 704.4715  0.0 1.75086 0.23
    2 1 -7 1992.7691 2095.1947 -180.0 1.74888 0.74
    4 1 1 697.2719 739.1636 -180.0 1.74894 0.26
    3 2 4 2090.4124 2233.2984 0.0 1.74801 0.89
    1 5 -5 837.6495 904.4914  0.0 1.74609 0.37
    2 1 6 2068.0673 2233.7252 180.0 1.74578 0.91
    4 2 -2 1161.6333 1285.4052  0.0 1.74006 0.40
    4 2 0 3376.2815 3715.9568 180.0 1.73912 1.22
    2 6 -1 1413.0009 1499.8845 180.0 1.73566 0.64
    2 6 0 8289.7372 8791.8777 0.0 1.73543 3.79
    1 1 7 4201.3172 4474.4248  0.0 1.73430 1.81
    3 1 -6 284.6096 316.6993 180.0 1.73106 0.10
    3 3 -5 431.8206 512.9841 -180.0 1.72657 0.16
    1 6 3 329.5735 372.3419 -180.0 1.72324 0.15
    3 4 -4 1903.5213 2267.1160 0.0 1.71065 0.71
    2 6 -2 12720.7244 13300.9241 0.0 1.70617 5.52
    2 6 1 6620.1519 6868.7251 180.0 1.70551 2.94
    3 5 -1 1630.4932 1685.4320  0.0 1.70245 0.65
    4 2 -3 5272.5457 5396.6985 0.0 1.69617 1.73
    1 3 -7 1.8395 1.8823 -180.0 1.69510 0.00
    4 0 -4 283.2802 284.4038 0.0 1.69500 0.04
    3 5 0 3381.9933 3399.0819  0.0 1.69497 1.35
    2 2 -7 11788.0903 11942.3709 -180.0 1.69437 4.21
    4 2 1 681.1209 675.4278 -180.0 1.69442 0.24
    4 0 2 3546.5673 3437.6300 180.0 1.69240 0.63
    2 2 6 1112.0293 1090.9653 180.0 1.69155 0.46
    0 3 7 1554.6929 1530.3482  0.0 1.69064 0.64
    0 6 4 1541.4476 1513.9872 0.0 1.69077 0.69
    3 5 -2 312.5637 300.9243  0.0 1.68159 0.12
    1 2 7 1090.4591 1072.1790 180.0 1.68110 0.45
    3 2 -6 20.1006 20.0681  0.0 1.67815 0.01
    0 7 1 523.6637 513.4476 -180.0 1.67845 0.24
    4 1 -4 1881.6678 1890.8728 -180.0 1.67792 0.59
    4 1 2 5772.3214 6189.1362  0.0 1.67539 2.01
    1 6 -4 1365.6407 1442.4372  0.0 1.67401 0.58
    1 5 5 833.3417 856.8185 -180.0 1.67225 0.36
    3 0 5 13982.5996 14824.5400  0.0 1.66635 2.71
    4 3 -1 3096.1321 3308.2593  0.0 1.66610 1.04
    1 4 6 474.7944 506.2340 -180.0 1.66533 0.20
    3 5 1 5552.4059 5913.0104 0.0 1.66025 2.16
    3 3 4 1190.9767 1269.5639  0.0 1.65999 0.46
    3 4 3 952.6652 1020.2639 -180.0 1.65959 0.37
    2 4 -6 27.4421 30.3977 -180.0 1.65762 0.01
    2 4 5 3549.1549 4091.6292 0.0 1.65539 1.45
    4 3 -2 462.8280 543.1988 -180.0 1.65318 0.15
    4 3 0 983.7113 1145.6235 0.0 1.65237 0.33
    2 6 -3 2514.7479 2887.1677  0.0 1.65124 1.01
    3 1 5 899.2664 1023.3827  0.0 1.65011 0.34
    2 6 2 1163.4185 1326.6148 -180.0 1.65023 0.48
    1 7 0 1029.6300 1175.3980 0.0 1.64842 0.45
    2 5 -5 206.8559 253.2835 -180.0 1.64434 0.08
    2 5 4 219.5921 266.6252 0.0 1.64256 0.09
    1 7 -1 238.4487 287.7153  0.0 1.64202 0.10
    0 7 2 940.9247 1075.1427  0.0 1.63856 0.41
    0 0 8 6621.0270 7566.0999  0.0 1.63691 1.23
    3 5 -3 3219.2947 3680.7447 -180.0 1.63536 1.16
    1 1 -8 2230.4765 2582.8036 0.0 1.63184 0.78
    4 2 -4 8126.5917 9751.8330  0.0 1.62960 2.45
    1 7 1 358.8359 427.4711 180.0 1.62907 0.15
    4 2 2 2002.5955 2523.1759 180.0 1.62728 0.67
    0 1 8 1306.0642 1593.6752 180.0 1.62151 0.48
    1 6 4 3013.0304 3616.1411  0.0 1.62108 1.24
    4 3 -3 45.6739 61.7031  0.0 1.61540 0.01
    2 3 -7 377.5914 493.4537 0.0 1.61385 0.13
    4 3 1 23.0352 30.3601  0.0 1.61389 0.01
    2 3 6 276.9667 346.4649  0.0 1.61141 0.11
    3 4 -5 465.1262 576.3464 -180.0 1.61096 0.15
    1 7 -2 69.7494 87.2949 0.0 1.61077 0.03
    0 5 6 1886.8867 2275.1600 0.0 1.60528 0.73
    3 2 5 627.3522 732.6923  0.0 1.60408 0.23
    1 5 -6 1228.7147 1442.0179 180.0 1.60297 0.45
    3 5 2 53.7300 62.0677 180.0 1.60300 0.02
    1 3 7 11.2484 13.3121 180.0 1.60237 0.00
    3 3 -6 68.2889 97.5487 0.0 1.59981 0.02
    3 0 -7 81.7259 113.0965 180.0 1.59411 0.01
    4 1 -5 55.7835 75.3813 180.0 1.58945 0.02
    1 2 -8 241.5719 326.1667 -180.0 1.58729 0.08
    4 1 3 370.1964 511.2776 180.0 1.58658 0.12
    1 7 2 73.0065 99.9850 180.0 1.58658 0.03
    1 4 -7 201.9077 271.4689  0.0 1.58531 0.07
    0 4 7 8093.3985 10117.6860 180.0 1.58165 2.94
    3 1 -7 1972.6389 2335.4440 180.0 1.57987 0.57
    2 0 -8 5325.5128 6167.1154 0.0 1.57843 0.81
    0 2 8 1385.0318 1592.6137  0.0 1.57777 0.48
    2 6 -4 1717.0349 1932.8446 180.0 1.57787 0.62
    0 7 3 465.9506 531.5018 0.0 1.57796 0.18
    0 6 5 588.8619 670.4643 180.0 1.57663 0.22
    2 6 3 21.6346 24.6008 0.0 1.57665 0.01
    3 5 -4 2470.8763 2685.5061 180.0 1.56970 0.81
    1 6 -5 6304.3895 6866.6609 0.0 1.56870 2.31
    2 1 -8 44.3224 50.9466  0.0 1.56461 0.01
    2 1 7 559.4810 625.5123 -180.0 1.56204 0.20
    4 4 -1 1939.6613 2067.3802 0.0 1.56151 0.60
    1 7 -3 1001.0339 1040.0596  0.0 1.55867 0.38
    4 3 -4 3092.7539 3253.8844 -180.0 1.55758 0.88
    3 4 4 572.7326 604.3167 0.0 1.55648 0.20
    4 3 2 903.0421 945.4059 0.0 1.55556 0.28
    4 4 -2 16.6964 16.5466  0.0 1.55086 0.01
    4 4 0 1556.6005 1601.2762 180.0 1.55019 0.48
    4 2 -5 7029.4932 8052.4499 -180.0 1.54819 1.92
    4 2 3 10077.6323 12078.2371 -180.0 1.54554 3.14
    3 2 -7 7.4484 8.0399 -180.0 1.53934 0.00
    1 1 8 319.9131 356.9687 0.0 1.53774 0.11
    3 6 -1 1907.0085 2194.5817 0.0 1.53682 0.64
    3 3 5 20.9735 23.3947 180.0 1.53526 0.01
    2 7 -1 77.4989 86.0022  0.0 1.53470 0.03
    1 5 6 386.7323 416.0166 0.0 1.53447 0.14
    2 7 0 5.5890 6.1673 0.0 1.53453 0.00
    3 6 0 2067.6700 2070.0095 180.0 1.53131 0.69
    3 5 3 687.7534 698.2465 180.0 1.52997 0.23
    2 5 -6 8142.7526 8489.0968 180.0 1.52843 2.60
    2 5 5 371.2699 393.0093  0.0 1.52667 0.13
    1 7 3 3243.2445 3431.7482 180.0 1.52609 1.19
    2 2 -8 136.8027 144.9222 0.0 1.52521 0.04
    2 2 7 2105.7518 2241.2471 0.0 1.52284 0.71
    3 6 -2 459.1444 500.4262  0.0 1.52142 0.15
    1 3 -8 4510.7723 4913.2271 -180.0 1.52051 1.41
    4 4 -3 15.4915 17.1724 180.0 1.51954 0.00
    2 4 -7 1342.6238 1486.0984 -180.0 1.51825 0.41
    4 4 1 8.6012 9.6125  0.0 1.51828 0.00
    2 4 6 28.5625 31.8643 0.0 1.51622 0.01
    1 6 5 16003.5425 17785.1913 0.0 1.51450 5.65
    2 7 -2 504.5008 559.8450 -180.0 1.51420 0.17
    2 7 1 2.1389 2.3717  0.0 1.51373 0.00
    0 3 8 3.1543 3.4840 -180.0 1.51215 0.00
    1 4 7 202.3755 216.9169 0.0 1.50868 0.07
    3 1 6 1321.7215 1412.7433  0.0 1.50706 0.42
    3 4 -6 4290.2961 4597.7806 180.0 1.50654 1.23
    4 0 -6 789.1119 845.0527 -180.0 1.50583 0.10
    3 6 1 521.6960 558.2578 180.0 1.50556 0.17
    0 7 4 6.0498 6.3945 -180.0 1.50340 0.00
    4 0 4 975.7447 1014.4791  0.0 1.50279 0.15
    1 2 8 11641.6319 11653.0101 -180.0 1.50029 3.75
    4 1 -6 1394.1194 1469.1747  0.0 1.49381 0.35
    2 6 -5 3715.9383 3915.7282  0.0 1.49367 1.18
    2 6 4 6186.3178 6349.6196 -180.0 1.49233 2.10
    3 5 -5 55.8850 56.2298 0.0 1.49162 0.02
    1 7 -4 280.5300 286.4888 -180.0 1.49158 0.10
    4 1 4 215.8848 212.8971 -180.0 1.49084 0.06
    3 6 -3 810.7133 839.4117 0.0 1.48693 0.25
    4 3 -5 5170.7116 5528.0233 180.0 1.48604 1.34
    4 3 3 2700.9325 2810.6112 180.0 1.48370 0.79
    0 8 0 38736.3739 37176.6592 180.0 1.48086 6.85
    3 3 -7 135.2193 133.9018 -180.0 1.47821 0.04
    2 7 -3 87.1020 90.7926 0.0 1.47541 0.03
    2 7 2 3699.4284 3823.4789  0.0 1.47469 1.24
    3 2 6 137.0482 131.6491 0.0 1.47176 0.04
    0 8 1 6521.4687 6281.5389 -180.0 1.47148 2.27
    1 5 -7 1793.4257 1713.0881 0.0 1.47118 0.55
    4 4 -4 1138.0405 1070.2735  0.0 1.47112 0.30
    5 0 -1 641.0511 616.6954 180.0 1.46947 0.08
    4 4 2 14.1392 13.6108 180.0 1.46941 0.00
    0 5 7 4.1805 4.0363 0.0 1.46826 0.00
    1 0 -9 741.1285 713.9920 0.0 1.46713 0.10
    2 3 -8 250.4181 241.9385 180.0 1.46568 0.07
    0 6 6 306.7054 295.3656 0.0 1.46421 0.10
    2 3 7 582.9952 551.4115 0.0 1.46358 0.18
    1 6 -6 3545.6342 3233.9746  0.0 1.46246 1.11
    3 6 2 4368.5267 3908.3837 180.0 1.46248 1.36
    4 2 -6 68.9545 58.1052  0.0 1.45941 0.02
    5 1 -1 1241.9799 1063.1903  0.0 1.45829 0.30
    4 2 4 6930.8992 6306.8966  0.0 1.45664 1.97
    1 1 -9 104.2327 93.7941  0.0 1.45601 0.03
    5 1 -2 3397.2811 3078.3956  0.0 1.45414 0.80
    1 7 4 2698.8832 2440.5166 -180.0 1.45377 0.89
    3 4 5 1058.3613 895.3435 -180.0 1.45227 0.32
    4 5 -1 2178.5829 1828.1053 180.0 1.45210 0.60
    1 8 0 498.7887 422.1137 0.0 1.45112 0.17
    3 5 4 1287.8655 1117.2841 180.0 1.44805 0.39
    1 8 -1 772.7044 693.7046  0.0 1.44675 0.26
    3 1 -8 177.6742 169.2994 0.0 1.44453 0.04
    5 1 0 7754.2831 7569.0649 0.0 1.44458 1.88
    0 1 9 736.7080 702.5752 -180.0 1.44418 0.21
    0 8 2 80.4368 76.9535 -180.0 1.44438 0.03
    1 3 8 6740.9243 6530.0146 180.0 1.44353 2.03
    4 5 -2 1047.5856 1037.0137 0.0 1.44353 0.28
    5 0 -3 16771.1920 16595.1643  0.0 1.44315 1.93
    4 5 0 38.9769 38.4461  0.0 1.44299 0.01
    1 4 -8 1212.1731 1185.2456 -180.0 1.43977 0.35
    1 8 1 5437.7047 5328.0573 -180.0 1.43787 1.79
    3 6 -4 2488.0361 2447.4878  0.0 1.43706 0.71
    0 4 8 606.7592 592.1822 -180.0 1.43266 0.18
    5 1 -3 131.7349 127.6678 -180.0 1.43256 0.03
    5 2 -1 2087.2942 1969.5120  0.0 1.42624 0.49
    1 8 -2 5605.0692 5217.8829 180.0 1.42523 1.79
    5 0 1 9657.2713 8800.1574 180.0 1.42464 1.16
    1 2 -9 2819.8735 2578.3269  0.0 1.42410 0.76
    5 2 -2 840.2972 727.6214 -180.0 1.42235 0.19
    2 7 -4 82.1872 72.2556 -180.0 1.42237 0.02
    0 7 5 2214.5965 1941.4683 0.0 1.42146 0.69
    2 7 3 219.7126 192.6093 0.0 1.42147 0.07
    2 0 8 129.0810 115.9339 0.0 1.41975 0.02
    4 5 -3 129.8402 117.6348 -180.0 1.41817 0.03
    3 3 6 1223.3093 1112.2100  0.0 1.41806 0.35
    2 5 -7 20.4938 18.5956 0.0 1.41712 0.01
    4 5 1 15.0107 13.5933 180.0 1.41715 0.00
    1 7 -5 1405.3897 1288.3659 -180.0 1.41563 0.42
    2 5 6 5299.8426 4867.3683 0.0 1.41547 1.59
    5 1 1 789.6184 742.0405 180.0 1.41445 0.19
    3 2 -8 107.0348 100.5187 -180.0 1.41336 0.03
    5 2 0 3521.3158 3323.0020 0.0 1.41340 0.83
    0 2 9 114.1847 107.1273 -180.0 1.41303 0.03
    2 1 -9 3599.0790 3384.5365 -180.0 1.41180 0.89
    4 4 -5 4303.5345 4029.2344 -180.0 1.41040 1.04
    1 6 6 462.6957 434.7112 180.0 1.40988 0.14
    2 1 8 12.6896 11.9588 180.0 1.40967 0.00
    1 5 7 1632.5383 1537.5112 -180.0 1.40933 0.48
    4 4 3 936.3290 897.0946 -180.0 1.40840 0.25
    1 8 2 3856.5988 3667.7166  0.0 1.40840 1.21
    3 5 -6 68.9664 67.2533 180.0 1.40759 0.02
    4 3 -6 272.4390 268.5905 180.0 1.40701 0.06
    3 6 3 3110.0467 3078.8762 -180.0 1.40639 0.90
    2 6 -6 13908.5633 13779.5305 -180.0 1.40519 3.85
    4 3 4 2018.8905 1972.2519 -180.0 1.40452 0.54
    3 4 -7 195.0956 188.4888 0.0 1.40370 0.05
    2 6 5 3158.9847 3062.5101  0.0 1.40383 0.94
    0 8 3 2391.9558 2257.8685 -180.0 1.40235 0.74
    5 2 -3 1581.0387 1466.0524  0.0 1.40213 0.35
    4 1 -7 4681.8981 4562.8551 180.0 1.39741 1.03
    5 1 -4 4224.4113 4125.5047 180.0 1.39578 0.91
    4 1 5 2600.9677 2483.8544 0.0 1.39449 0.68
    2 4 -8 433.8787 405.0280 -180.0 1.39296 0.11
    3 7 -1 647.0771 595.0713  0.0 1.39207 0.18
    2 4 7 1302.1080 1185.0568 180.0 1.39115 0.37
    1 0 9 1299.5704 1172.8177  0.0 1.38960 0.18
    3 0 7 6648.9913 5984.1994 180.0 1.38962 0.91
    1 8 -3 3114.9771 2792.9377 0.0 1.38876 0.94
    3 7 0 4420.1214 3945.8957 0.0 1.38798 1.24
    5 2 1 652.1468 574.2163 180.0 1.38514 0.15
    2 2 -9 3928.5155 3424.6179 -180.0 1.38265 0.94
    2 2 8 5793.9257 4980.0558 180.0 1.38065 1.59
    3 7 -2 396.6987 339.3452 180.0 1.38060 0.11
    1 1 9 330.6928 284.5752 -180.0 1.38014 0.09
    3 1 7 930.5939 795.9939 0.0 1.38016 0.25
    4 5 -4 568.6962 487.8541 180.0 1.37857 0.14
    5 3 -1 96.9760 83.7809 180.0 1.37721 0.02
    4 5 2 1222.1290 1055.1067 -180.0 1.37716 0.31
    3 6 -5 310.8934 266.8838 -180.0 1.37642 0.08
    1 3 -9 847.5438 726.8787 180.0 1.37529 0.22
    1 7 5 1249.8439 1068.4683  0.0 1.37542 0.37
    1 4 8 9414.8435 8008.0747 180.0 1.37390 2.59
    5 3 -2 3.4808 2.9212  0.0 1.37370 0.00
    2 8 -1 2835.5044 2426.0267 0.0 1.37173 0.82
    2 8 0 151.5711 129.8865 0.0 1.37161 0.04
    5 1 2 55.6027 48.3230 180.0 1.37085 0.01
    4 2 -7 9576.1336 8532.0718 -180.0 1.36912 2.06
    3 7 1 769.4467 690.0522 180.0 1.36872 0.21
    5 2 -4 4318.3052 3974.7773 -180.0 1.36759 0.91
    4 2 5 2063.0846 1898.9584 0.0 1.36638 0.53
    3 3 -8 6344.5772 5835.5753 180.0 1.36560 1.44
    5 3 0 2759.0212 2534.4932 -180.0 1.36564 0.62
    0 3 9 3546.5342 3264.7770  0.0 1.36530 0.93
    1 8 3 845.1412 777.3740 180.0 1.36557 0.25
    3 5 5 2508.6334 2395.7149 -180.0 1.36302 0.68
    1 6 -7 10392.4000 10137.5424 -180.0 1.36032 2.77
    2 7 -5 42.3603 41.2613 180.0 1.35976 0.01
    2 7 4 0.3895 0.3737 180.0 1.35875 0.00
    0 6 7 4047.6490 3840.0268 180.0 1.35801 1.11
    2 8 -2 11293.7305 10654.5130  0.0 1.35703 3.17
    2 8 1 683.7185 645.8608 180.0 1.35669 0.19
    5 0 -5 2013.9170 1933.7915 0.0 1.35600 0.20
    5 3 -3 4622.0551 4532.1783 180.0 1.35547 0.99
    3 7 -3 1355.8389 1335.4985  0.0 1.35467 0.35
    1 2 9 7502.4481 7297.7005  0.0 1.35287 1.95
    3 2 7 204.8044 202.4212 -180.0 1.35289 0.05
    1 5 -8 51.8355 50.7960  0.0 1.35267 0.01
    3 4 6 16808.6747 16334.3962  0.0 1.35189 4.44
    0 8 4 13791.4775 12349.8788  0.0 1.34924 3.93
    5 1 -5 128.3443 116.6009 180.0 1.34721 0.03
    0 5 8 647.3697 586.1563 0.0 1.34676 0.17
    4 6 -1 2080.9507 1899.6745  0.0 1.34519 0.51
    5 2 2 2322.2154 2077.8921 0.0 1.34412 0.52
    4 4 -6 2.4644 2.0977 0.0 1.34230 0.00
    3 6 4 200.1935 170.9715  0.0 1.34197 0.05
    1 8 -4 79.6700 66.6453 -180.0 1.34068 0.02
    4 4 4 559.2910 460.9063  0.0 1.34014 0.14
    5 3 1 3527.6246 2906.8017  0.0 1.34010 0.78
    4 6 -2 876.2668 729.9738 -180.0 1.33837 0.21
    2 3 -9 2703.2352 2262.6848 0.0 1.33785 0.62
    4 6 0 7384.3192 6160.1481 0.0 1.33794 1.80
    0 7 6 3384.7511 2820.7261 180.0 1.33743 0.92
    2 3 8 0.5018 0.4166 -180.0 1.33603 0.00
    1 7 -6 1048.8433 865.6235 -180.0 1.33609 0.28
    3 7 2 1003.1681 827.6016  0.0 1.33611 0.26
    3 0 -9 8014.9194 6906.1392 -180.0 1.33350 0.84
    2 8 -3 1433.9324 1235.2661  0.0 1.32890 0.38
    4 5 -5 1911.2563 1584.3406  0.0 1.32823 0.43
    2 8 2 7772.4355 6631.1683 180.0 1.32837 2.12
    4 5 3 2272.1584 1954.3145  0.0 1.32655 0.55
    4 3 -7 153.8662 136.9474 0.0 1.32558 0.03
    5 0 3 121.7458 109.8821 -180.0 1.32574 0.01
    3 1 -9 1077.0267 975.1919 0.0 1.32513 0.22
    5 3 -4 179.4300 178.4824 0.0 1.32419 0.04
    4 3 5 1305.2316 1282.3084 -180.0 1.32309 0.31
    3 5 -7 2859.1142 2784.0231 0.0 1.32263 0.65
    5 2 -5 562.5806 528.2077 180.0 1.32181 0.11
    4 6 -3 4.6593 3.7229  0.0 1.31808 0.00
    5 1 3 1322.9186 1058.2416 180.0 1.31751 0.29
    2 6 -7 313.3347 252.3824 180.0 1.31724 0.08
    4 6 1 97.6750 78.1990 0.0 1.31726 0.02
    3 7 -4 2956.5389 2389.1952 -180.0 1.31664 0.72
    5 4 -1 87.0033 71.1804  0.0 1.31635 0.02
    2 6 6 718.0128 590.0505 0.0 1.31591 0.19
    1 4 -9 220.1937 183.7108  0.0 1.31467 0.05
    1 1 -10 57.9094 48.3358 180.0 1.31359 0.01
    2 5 -8 2157.0960 1803.9485 -180.0 1.31363 0.50
    5 4 -2 6579.4264 5488.7167  0.0 1.31329 1.37
    1 8 4 522.8752 436.1445 -180.0 1.31302 0.14
    4 0 -8 4562.7980 3794.8885 180.0 1.31238 0.45
    2 5 7 370.9910 308.1945 180.0 1.31211 0.09
    1 6 7 1386.1701 1143.3588 0.0 1.31098 0.36
    1 3 9 401.1734 330.5873 -180.0 1.31081 0.10
    3 3 7 865.2840 712.7946 0.0 1.31083 0.21
    0 0 10 2541.3404 2074.2777  0.0 1.30953 0.30
    3 6 -6 1091.5391 885.6980 180.0 1.30957 0.25
    4 0 6 3933.1161 3192.4970  0.0 1.30956 0.46
    0 9 1 152.0131 123.9786 0.0 1.30972 0.04
    3 4 -8 3047.3273 2453.0756 180.0 1.30621 0.65
    5 4 0 6274.6270 5056.8933  0.0 1.30624 1.33
    0 4 9 1085.7776 882.7779  0.0 1.30594 0.26
    4 1 -8 4353.1682 3642.9635 0.0 1.30440 0.84
    5 3 2 547.2341 466.4781 0.0 1.30285 0.12
    0 1 10 2411.7222 2016.2456  0.0 1.30160 0.56
    4 1 6 5081.2011 4291.7510 180.0 1.30163 1.18
    3 2 -9 1172.2208 972.0621 180.0 1.30094 0.24
    1 5 8 1080.9862 884.9092  0.0 1.29760 0.27
    5 4 -3 500.6816 416.3260 -180.0 1.29733 0.10
    1 7 6 171.8058 148.4628  0.0 1.29564 0.04
    1 9 0 406.2131 352.2874 180.0 1.29530 0.11
    5 2 3 2920.8282 2648.5040 180.0 1.29373 0.62
    3 7 3 211.8445 190.1177 180.0 1.29293 0.05
    1 9 -1 1003.9952 884.4239 0.0 1.29219 0.26
    2 7 -6 856.8984 755.4619  0.0 1.29200 0.20
    2 0 -10 1878.4448 1639.9531 180.0 1.29158 0.20
    2 7 5 92.3628 79.7592 0.0 1.29094 0.02
    5 1 -6 3060.1029 2623.4851 180.0 1.29065 0.57
    0 9 2 27.0029 23.3020 180.0 1.29050 0.01
    1 2 -10 16188.6281 13991.4199 -180.0 1.29001 3.57
    2 8 -4 132.1866 113.1723  0.0 1.28975 0.03
    0 8 5 2031.8846 1748.7220 0.0 1.28907 0.52
    2 8 3 1272.5923 1095.5064 -180.0 1.28908 0.33
    4 6 -4 9544.4120 8893.5565 -180.0 1.28611 2.07
    1 9 1 167.7680 152.7125 -180.0 1.28585 0.04
    4 6 2 3576.9646 3319.6834 0.0 1.28497 0.82
    1 8 -5 63.6600 58.3536 180.0 1.28472 0.02
    2 1 -10 975.1398 875.4221 180.0 1.28397 0.20
    5 4 1 124.8957 112.3518 0.0 1.28383 0.03
    5 3 -5 114.6217 100.4809 -180.0 1.28250 0.02
    2 1 9 1041.6183 916.6529 -180.0 1.28217 0.24
    2 4 -9 9220.0901 8088.9917 180.0 1.28185 1.97
    4 2 -8 8237.8413 7194.2781 180.0 1.28131 1.56
    2 4 8 471.2633 411.2617 180.0 1.28026 0.11
    3 5 6 463.2498 406.2619 -180.0 1.27901 0.11
    0 2 10 868.8595 753.5421  0.0 1.27865 0.20
    4 2 6 1642.9338 1440.2722  0.0 1.27868 0.37
    1 9 -2 54.1343 45.6627 -180.0 1.27679 0.01
    3 6 5 0.5361 0.4413 -180.0 1.27345 0.00
    4 4 -7 1003.2126 860.4224 -180.0 1.27105 0.20
    4 5 -6 3661.5509 3141.7565 -180.0 1.27089 0.74
    5 4 -4 1522.1553 1299.4803 180.0 1.26982 0.29
    3 7 -5 1505.6162 1281.1430 180.0 1.26953 0.34
    4 5 4 1670.0625 1406.8349 180.0 1.26905 0.37
    4 4 5 1125.4018 950.5706 180.0 1.26885 0.25
    3 1 8 227.4285 191.0302 0.0 1.26864 0.05
    5 2 -6 100.7281 84.1324  0.0 1.26827 0.02
    3 8 -1 13530.8564 11077.2558  0.0 1.26703 3.19
    1 6 -8 1108.8046 902.4970 180.0 1.26500 0.25
    1 9 2 31.9726 26.2399 180.0 1.26464 0.01
    3 8 0 12.4727 10.3185 180.0 1.26394 0.00
    3 3 -9 198.8347 167.1426 0.0 1.26341 0.04
    2 2 -10 4961.4312 4314.5668 180.0 1.26193 1.00
    2 2 9 12438.3061 11032.0642 -180.0 1.26022 2.83
    0 6 8 4.7476 4.2325 -180.0 1.26017 0.00
    0 9 3 56.2718 50.0048 180.0 1.26026 0.01
    3 8 -2 5153.9965 4555.2073 -180.0 1.25836 1.19
    5 1 4 4852.9001 4289.6440 -180.0 1.25817 0.99
    1 4 9 184.6107 162.1707  0.0 1.25802 0.04
    3 4 7 458.3245 403.5253 0.0 1.25803 0.10
    1 7 -7 2480.5886 2157.2974 180.0 1.25686 0.57
    5 3 3 907.5364 786.6888  0.0 1.25680 0.18
    0 7 7 295.0067 258.8076 -180.0 1.25504 0.07
    1 8 5 7249.9814 6381.3041 0.0 1.25444 1.76
    1 3 -10 1024.8328 891.5076 180.0 1.25339 0.22
    1 1 10 401.1089 342.5197 0.0 1.25122 0.09
    5 4 2 653.1038 558.0200 180.0 1.25097 0.13
    1 9 -3 220.4242 186.9129 180.0 1.25037 0.05
    3 8 1 1183.3565 985.6874  0.0 1.24935 0.27
    5 5 -1 3392.5323 2783.6020 -180.0 1.24880 0.67
    1 5 -9 148.3933 124.3291 180.0 1.24736 0.03
    3 2 8 221.6892 185.6728 0.0 1.24737 0.05
    5 5 -2 1680.9054 1447.6715 -180.0 1.24618 0.33
    4 3 -8 4237.1686 3622.6027 0.0 1.24541 0.78
    4 6 -5 1974.8367 1698.3004 180.0 1.24494 0.40
    4 7 -1 3412.4473 2923.2701 -180.0 1.24490 0.73
    4 6 3 2537.0711 2132.1151 180.0 1.24356 0.55
    0 3 10 216.2252 176.9234 0.0 1.24297 0.05
    4 3 6 623.5092 514.1501 -180.0 1.24299 0.13
    2 8 -5 1177.1875 951.7545 -180.0 1.24253 0.27
    3 7 4 3991.0147 3202.2387 -180.0 1.24235 0.91
    2 8 4 327.3224 257.1990 -180.0 1.24175 0.08
    3 6 -7 15.2201 11.6280  0.0 1.24033 0.00
    3 5 -8 2984.2847 2292.8983  0.0 1.24012 0.59
    5 5 0 1190.1017 904.9709  0.0 1.24015 0.23
    0 5 9 206.2722 159.7576 180.0 1.23990 0.05
    4 7 -2 515.6939 396.9866 180.0 1.23949 0.11
    4 7 0 741.6029 574.7543  0.0 1.23915 0.16
    3 8 -3 452.8523 354.4793 180.0 1.23864 0.10
    2 9 -1 3502.6695 2760.7478  0.0 1.23789 0.82
    2 9 0 108.0161 85.1574 0.0 1.23781 0.03
    5 2 4 2568.4249 2039.8044 -180.0 1.23741 0.51
    5 0 -7 7034.4629 5495.9528 -180.0 1.23636 0.60
    5 3 -6 78.3808 61.8101 180.0 1.23342 0.01
    1 9 3 1295.7703 1013.8699 -180.0 1.23336 0.31
    5 4 -5 393.2985 315.5111 -180.0 1.23292 0.07
    2 6 -8 65.4434 51.6608  0.0 1.23290 0.01
    5 5 -3 8703.3552 7007.4222 180.0 1.23252 1.64
    2 6 7 266.6897 211.6044 -180.0 1.23164 0.06
    1 2 10 2847.6684 2210.3599 0.0 1.23080 0.61
    5 1 -7 56.3478 42.6599 180.0 1.22968 0.01
    2 3 -10 913.3285 668.3453  0.0 1.22758 0.18
    2 9 -2 885.6214 640.9718 -180.0 1.22706 0.20
    2 9 1 1834.7645 1329.3689  0.0 1.22681 0.43
    2 3 9 704.7710 514.9370 0.0 1.22602 0.15
    0 8 6 730.2970 536.1566 0.0 1.22541 0.17
    1 8 -6 775.5699 584.3222  0.0 1.22438 0.17
    3 8 2 4663.9285 3513.2839 0.0 1.22440 1.04
    6 0 -2 3647.4422 2776.6316 0.0 1.22390 0.31
    4 7 -3 131.6749 101.8763 -180.0 1.22332 0.03
    2 7 -7 213.1513 168.0463 -180.0 1.22265 0.04
    4 7 1 95.7997 75.5559 -180.0 1.22267 0.02
    2 7 6 1501.5473 1206.0878 180.0 1.22159 0.34
    0 9 4 224.7282 179.2427 180.0 1.22129 0.05
    5 5 1 10600.5174 8580.4876 0.0 1.22093 2.04
    3 1 -10 86.8423 68.4199 0.0 1.22042 0.02
    1 6 8 5390.1345 4197.9777 180.0 1.21962 1.18
    2 5 -9 1230.8803 951.2077 180.0 1.21923 0.24
    2 5 8 40.2956 30.8180  0.0 1.21785 0.01
    1 7 7 5496.9290 4205.2087  0.0 1.21763 1.22
    6 1 -2 6668.5433 5104.8981 -180.0 1.21742 1.11
    4 1 -9 202.8529 155.3177 -180.0 1.21714 0.03
    6 1 -1 139.3193 106.7685 -180.0 1.21718 0.02
    3 7 -6 94.5147 72.3843  0.0 1.21651 0.02
    3 4 -9 229.7550 175.3289 0.0 1.21594 0.04
    1 9 -4 1725.9071 1308.8721  0.0 1.21493 0.39
    4 1 7 1812.2446 1370.2426  0.0 1.21457 0.37
    3 3 8 352.4218 265.1650 180.0 1.21417 0.07
    6 0 0 4491.3948 3337.5252  0.0 1.21287 0.38
    5 2 -7 1074.6582 761.1589 180.0 1.21028 0.18
    4 5 -7 142.2787 99.0715 0.0 1.20992 0.03
    5 4 3 56.2303 39.3818 180.0 1.21004 0.01
    3 8 -4 56.5018 38.4055 -180.0 1.20936 0.01
    5 5 -4 0.6033 0.3878 0.0 1.20886 0.00
    4 5 5 126.9342 81.1887  0.0 1.20802 0.03
    6 1 -3 2337.5414 1487.8271 180.0 1.20727 0.38
    1 4 -10 5178.4122 3492.7063 -180.0 1.20700 1.02
    6 1 0 152.2172 100.4311  0.0 1.20656 0.03
    2 9 -3 2903.5642 1996.4134 180.0 1.20614 0.64
    2 9 2 162.7376 114.2400 0.0 1.20575 0.04
    5 3 4 1635.1062 1210.1414 0.0 1.20498 0.31
    3 6 6 4357.0594 3283.9557  0.0 1.20415 0.93
    1 0 -11 5012.6674 3636.9293 180.0 1.20219 0.48
    5 0 5 760.6250 541.5579  0.0 1.20223 0.07
    3 2 -10 23.2919 16.6429 0.0 1.20145 0.00
    4 4 -8 5.2756 3.7478 0.0 1.19986 0.00
    1 3 10 728.4898 548.4492 -180.0 1.19887 0.15
    1 5 9 65.5605 49.6235 0.0 1.19866 0.01
    3 5 7 257.0442 193.0259 -180.0 1.19867 0.05
    6 2 -2 555.5219 417.1333  0.0 1.19858 0.09
    4 2 -9 2117.6896 1633.5645 0.0 1.19832 0.35
    6 2 -1 429.0168 328.2268 0.0 1.19835 0.07
    0 4 10 124.7700 99.7661 -180.0 1.19768 0.03
    4 4 6 146.7699 118.5056 -180.0 1.19770 0.03
    4 7 -4 1241.0236 1009.7001 180.0 1.19763 0.24
    4 6 -6 314.0773 262.3271 180.0 1.19736 0.06
    4 7 2 859.6550 738.4341  0.0 1.19671 0.17
    1 1 -11 1391.2077 1164.5724  0.0 1.19605 0.26
    5 1 5 436.1504 383.3532  0.0 1.19609 0.08
    4 2 7 10803.2252 9385.3881 0.0 1.19586 2.15
    4 6 4 10007.1085 8804.5399 -180.0 1.19582 2.02
    1 9 4 1055.3481 873.4451  0.0 1.19424 0.23
    6 0 -4 6602.9000 5269.4810 -180.0 1.19349 0.52
    1 8 6 621.1865 500.2886 180.0 1.19303 0.13
    5 5 2 1.9649 1.5636 180.0 1.19256 0.00
    3 8 3 6412.0679 5447.5864 180.0 1.19091 1.35
    2 8 -6 6041.9633 5307.5682 180.0 1.19018 1.24
    2 8 5 173.5987 155.8742  0.0 1.18936 0.04
    5 4 -6 6080.5125 5563.1404 180.0 1.18913 1.02
    6 2 -3 0.7882 0.7214 -180.0 1.18889 0.00
    6 2 0 249.6808 225.3556  0.0 1.18821 0.04
    6 1 -4 5.6186 4.9752 0.0 1.18748 0.00
    3 7 5 59.4829 52.5401 -180.0 1.18739 0.01
    6 1 1 3169.6377 2761.9139  0.0 1.18636 0.53
    0 1 11 5.0204 4.4166 180.0 1.18452 0.00
    0 10 0 5661.9972 4972.6614 180.0 1.18468 0.63
    2 4 -10 6.3234 5.5936 0.0 1.18390 0.00
    2 4 9 3899.5495 3480.1189 -180.0 1.18249 0.79
    1 7 -8 336.3043 299.4855 0.0 1.18053 0.07
    2 0 10 4334.9770 3874.5819  0.0 1.18025 0.43
    5 3 -7 1889.3805 1698.7585  0.0 1.17988 0.30
    0 10 1 4.9529 4.4436  0.0 1.17987 0.00
    5 6 -1 3169.1909 2892.1442 -180.0 1.17883 0.57
    1 2 -11 4415.7128 3974.9753 180.0 1.17817 0.81
    5 2 5 42.8358 38.9343 0.0 1.17821 0.01
    1 6 -9 4271.6466 3846.5620 -180.0 1.17762 0.83
    5 5 -5 486.9598 434.1858 0.0 1.17689 0.08
    3 0 9 14538.0249 12986.1043 180.0 1.17670 1.43
    0 7 8 202.8882 180.9419 180.0 1.17660 0.04
    5 6 -2 1112.3639 991.9842 0.0 1.17663 0.20
    2 9 -4 519.3877 463.4985 -180.0 1.17664 0.11
    2 1 -11 45.6678 40.6602 0.0 1.17596 0.01
    0 9 5 1823.3849 1616.9045 -180.0 1.17613 0.39
    2 9 3 4060.9978 3602.3773 -180.0 1.17613 0.86
    2 1 10 59.9092 53.5509 -180.0 1.17444 0.01
    1 9 -5 285.5731 266.6833 -180.0 1.17282 0.06
    3 8 -5 6307.2970 5982.8262 180.0 1.17255 1.22
    3 3 -10 31.3869 29.6721 180.0 1.17170 0.01
    3 4 8 216.8800 207.4147  0.0 1.17185 0.04
    3 6 -8 1846.5340 1773.0373 180.0 1.17153 0.33
    5 6 0 1121.9514 1088.5435  0.0 1.17155 0.20
    0 6 9 111.5117 105.7998 0.0 1.17134 0.02
    3 1 9 87.8662 82.6714 0.0 1.17094 0.02
    6 2 -4 5.6337 5.1701  0.0 1.16998 0.00
    1 10 0 2586.5788 2363.7465 0.0 1.16929 0.56
    6 3 -2 2922.0851 2642.4790 -180.0 1.16904 0.46
    4 3 -9 5611.8611 5096.0633  0.0 1.16879 0.91
    6 2 1 1252.0750 1132.3172 0.0 1.16890 0.20
    6 3 -1 3925.9003 3546.4127  0.0 1.16882 0.63
    5 1 -8 2430.7370 2195.3980 0.0 1.16722 0.37
    0 2 11 235.7276 215.2905 0.0 1.16714 0.04
    1 10 -1 489.3047 445.8505 0.0 1.16700 0.10
    4 3 7 613.1315 558.9407  0.0 1.16652 0.12
    0 10 2 430.3801 402.5265 180.0 1.16576 0.09
    5 6 -3 1167.5522 1140.7657 -180.0 1.16511 0.20
    4 7 -5 1598.4371 1580.5413 0.0 1.16418 0.29
    5 4 4 3224.3708 3137.4851 -180.0 1.16359 0.58
    6 0 2 1916.8329 1858.2182 180.0 1.16355 0.16
    4 7 3 2735.8125 2594.8970 0.0 1.16305 0.52
    1 8 -7 4647.7057 4329.2932 -180.0 1.16255 0.92
    3 5 -9 189.7545 174.6789 -180.0 1.16210 0.03
    1 10 1 434.0891 402.1851 180.0 1.16233 0.09
    0 8 7 450.4712 407.9007 0.0 1.16111 0.09
    3 7 -7 1312.7378 1187.6970 180.0 1.16040 0.24
    6 3 -3 2033.8992 1846.1821 180.0 1.16004 0.32
    6 1 -5 30.9265 28.3941 0.0 1.15944 0.00
    6 3 0 723.0169 663.8560 180.0 1.15941 0.12
    3 9 -1 694.6740 636.7334 -180.0 1.15932 0.14
    2 2 -11 3858.3698 3532.4102 0.0 1.15896 0.65
    1 4 10 2781.0471 2545.9843 180.0 1.15808 0.53
    6 1 2 4128.4346 3814.1926 0.0 1.15797 0.67
    2 2 10 2006.9149 1825.8861  0.0 1.15750 0.38
    5 5 3 4057.8042 3665.1995 0.0 1.15694 0.72
    3 9 0 1368.4346 1235.5585 -180.0 1.15695 0.27
    1 10 -2 6477.5270 5734.7135 0.0 1.15562 1.35
    5 6 1 165.6094 144.2846 0.0 1.15530 0.03
    1 5 -10 1409.0602 1242.4509  0.0 1.15428 0.26
    2 7 -8 114.5348 100.4162 0.0 1.15431 0.02
    3 2 9 279.0437 245.9148 180.0 1.15415 0.05
    2 6 -9 2195.0465 1938.1023 180.0 1.15386 0.39
    2 7 7 28.2119 25.0647 -180.0 1.15328 0.01
    4 8 -1 1071.8976 954.4224  0.0 1.15307 0.20
    2 6 8 8670.2919 7736.6230 0.0 1.15270 1.70
    3 9 -2 1096.0171 977.7624 180.0 1.15267 0.21
    3 8 4 95.6671 84.9310  0.0 1.15103 0.02
    5 2 -8 2112.3968 1866.1426 0.0 1.15059 0.32
    1 3 -11 94.8073 83.7584 0.0 1.15008 0.02
    5 3 5 201.1115 176.8675 180.0 1.15011 0.04
    1 9 5 39.3166 34.5966 0.0 1.14965 0.01
    1 0 11 9037.6224 7953.8841  0.0 1.14932 0.83
    4 8 -2 1461.3556 1271.4254 180.0 1.14876 0.27
    4 8 0 1368.5065 1183.8472 0.0 1.14849 0.25
    4 5 -8 1212.8100 1037.4296  0.0 1.14804 0.20
    1 10 2 5729.6017 4988.0829 -180.0 1.14659 1.18
    0 5 10 173.4588 152.5222 -180.0 1.14613 0.03
    4 5 6 208.0842 180.9121 0.0 1.14615 0.04
    4 6 -7 810.9253 709.6917 180.0 1.14596 0.14
    3 9 1 344.7770 305.7453  0.0 1.14572 0.07
    5 6 -4 499.5165 457.5403 180.0 1.14506 0.08
    4 6 5 25.9380 23.8528  0.0 1.14435 0.00
    1 1 11 1666.8450 1520.0094 180.0 1.14395 0.30
    1 7 8 1011.2285 927.3548 0.0 1.14339 0.20
    0 10 3 933.6253 854.3359 -180.0 1.14332 0.19
    6 2 -5 213.3503 196.3350 -180.0 1.14313 0.03
    6 3 -4 917.1643 835.7723 0.0 1.14245 0.14
    4 0 -10 164.6128 149.2116 180.0 1.14195 0.01
    6 2 2 1114.5014 1002.3213 180.0 1.14173 0.18
    6 3 1 2249.6933 2007.0458  0.0 1.14145 0.35
    5 4 -7 96.6027 85.0132 0.0 1.14094 0.01
    2 9 -5 3334.2413 2953.2404 180.0 1.14046 0.64
    0 3 11 17.5749 15.9760 180.0 1.13981 0.00
    2 9 4 182.9456 163.2752  0.0 1.13986 0.04
    4 0 8 269.9899 242.5302 -180.0 1.13955 0.02
    5 5 -6 1065.3247 1040.1083 0.0 1.13863 0.17
    3 9 -3 1.6805 1.7036 180.0 1.13745 0.00
    4 1 -10 1723.5337 1738.3826 180.0 1.13668 0.26
    1 6 9 9494.9624 9614.9111 -180.0 1.13638 1.79
    3 6 7 42.0971 43.1065 180.0 1.13639 0.01
    1 10 -3 844.2383 845.3494  0.0 1.13592 0.17
    4 8 -3 1391.5634 1405.9128 0.0 1.13585 0.25
    2 8 -7 256.6298 254.5085 180.0 1.13531 0.05
    4 8 1 762.6457 756.6739 180.0 1.13533 0.14
    2 8 6 2495.6185 2405.4612  0.0 1.13446 0.48
    4 1 8 109.6942 105.4136 0.0 1.13432 0.02
    2 5 -10 3540.9584 3400.1535 0.0 1.13403 0.60
    3 0 -11 260.6793 251.1654 -180.0 1.13384 0.02
    5 1 6 591.4602 557.1699 -180.0 1.13377 0.10
    3 4 -10 855.6688 818.3833  0.0 1.13353 0.14
    2 5 9 18.7442 18.0504 0.0 1.13279 0.00
    2 3 -11 70.5713 69.4316 -180.0 1.13219 0.01
    1 8 7 2813.3200 2871.8414  0.0 1.13130 0.54
    5 6 2 38.2731 39.7683 -180.0 1.13118 0.01
    6 4 -2 144.4845 151.5538 -180.0 1.13112 0.02
    4 4 -9 2380.1112 2440.5828  0.0 1.13090 0.37
    2 3 10 213.4447 216.4098 180.0 1.13083 0.04
    6 4 -1 103.5201 108.6512 0.0 1.13093 0.02
    3 7 6 1211.9848 1252.9616 -180.0 1.13061 0.23
    3 8 -6 1170.0526 1204.4048 0.0 1.13039 0.21
    6 0 -6 5072.3160 5173.8314 180.0 1.13000 0.36
    3 1 -11 1723.9433 1692.6388 0.0 1.12868 0.26
    4 4 7 1912.1576 1862.2338 0.0 1.12884 0.34
    1 2 11 559.7283 548.3881  0.0 1.12828 0.10
    3 3 9 194.4182 189.3091 0.0 1.12770 0.04
    0 9 6 45.0453 43.9682 -180.0 1.12718 0.01
    2 10 -1 68.1725 67.3808 0.0 1.12654 0.01
    2 10 0 8.3455 8.2595 -180.0 1.12648 0.00
    1 9 -6 116.7559 115.7212 0.0 1.12638 0.02
    3 9 2 2944.0961 2917.6615  0.0 1.12639 0.56
    4 7 -6 1693.7115 1760.3474  0.0 1.12499 0.28
    6 1 -6 2852.8203 2966.4103 0.0 1.12490 0.40
    5 3 -8 380.8962 389.2753 -180.0 1.12438 0.06
    4 7 4 13.4140 13.3991 180.0 1.12372 0.00
    3 5 8 234.1484 230.5496  0.0 1.12343 0.04
    6 1 3 55.2205 53.8503 180.0 1.12318 0.01
    1 10 3 227.3538 221.1353 180.0 1.12313 0.04
    6 4 -3 8121.9286 7832.2528 180.0 1.12297 1.21
    6 4 0 226.7721 211.1332 -180.0 1.12240 0.03
    4 2 -10 525.7608 485.2747 180.0 1.12130 0.08
    4 2 8 3968.7489 4004.5633 180.0 1.11904 0.70
    5 2 6 2534.1177 2649.1692 -180.0 1.11851 0.43
    2 10 -2 948.1804 983.3970  0.0 1.11836 0.18
    2 10 1 2028.9992 2115.2950 0.0 1.11817 0.39
    5 6 -5 2967.7103 3175.1792  0.0 1.11779 0.47
    6 3 -5 1101.0201 1178.7781 180.0 1.11741 0.16
    5 5 4 90.9036 100.2970 180.0 1.11614 0.02
    6 3 2 3741.9280 4126.9389 0.0 1.11611 0.57
    4 8 -4 1110.0221 1196.2284 -180.0 1.11520 0.19
    3 9 -4 483.3622 513.7951 0.0 1.11465 0.09
    4 8 2 840.6869 889.7236  0.0 1.11445 0.15
    1 4 -11 55.0385 58.7375 180.0 1.11392 0.01
    5 4 5 71.8413 75.3442 -180.0 1.11395 0.01
    0 10 4 3518.8840 3739.6945  0.0 1.11399 0.68
    3 2 -11 134.6173 144.0466 180.0 1.11362 0.02
    1 5 10 64.9032 73.0195 -180.0 1.11128 0.01
    5 0 -9 342.6101 395.5601 -180.0 1.11029 0.02
    6 2 -6 190.0109 223.8202 -180.0 1.10998 0.03
    5 7 -1 8.4532 9.9763  0.0 1.10958 0.00
    1 10 -4 662.5084 771.1006 -180.0 1.10915 0.12
    1 7 -9 625.0150 726.8840 0.0 1.10857 0.11
    6 2 3 466.2219 545.0455 -180.0 1.10834 0.07
    5 7 -2 1055.3077 1220.3465 180.0 1.10774 0.17
    6 4 -4 275.0244 315.4111 0.0 1.10699 0.04
    3 8 5 2863.2987 3265.5138 180.0 1.10692 0.52
    6 4 1 3029.3985 3374.6122  0.0 1.10608 0.46
    5 1 -9 57.3249 62.3555  0.0 1.10545 0.01
    3 6 -9 224.9382 242.0291 0.0 1.10508 0.04
    0 4 11 6984.1731 7611.9156  0.0 1.10459 1.19
    1 3 11 12.3218 13.6933 -180.0 1.10353 0.00
    3 7 -8 2288.4058 2510.2643 0.0 1.10348 0.37
    5 7 0 431.6647 471.5413 180.0 1.10350 0.07
    0 7 9 1223.0318 1359.0494 -180.0 1.10332 0.22
    2 10 -3 3387.7618 3933.0653 -180.0 1.10246 0.62
    2 10 2 1244.8941 1465.1779 180.0 1.10216 0.23
    1 9 6 134.2096 161.3627  0.0 1.10182 0.02
    1 8 -8 17.2094 21.0687 0.0 1.10135 0.00
    5 6 3 2080.6029 2606.9490 0.0 1.10065 0.34
    3 9 3 269.9511 326.1252 0.0 1.10016 0.05
    2 9 -6 187.0482 220.4275 0.0 1.09958 0.03
    2 9 5 479.5226 543.5968 180.0 1.09893 0.09
    1 6 -10 2069.3953 2293.6891 180.0 1.09836 0.35
    0 8 8 1834.6104 2002.9881 180.0 1.09816 0.33
    5 7 -3 86.8790 92.8059 0.0 1.09812 0.01
    2 4 -11 95.1890 105.0439 180.0 1.09764 0.01
    1 1 -12 231.4019 257.6943 -180.0 1.09751 0.04
    4 3 -10 369.5531 408.3076  0.0 1.09700 0.05
    2 4 10 114.2327 128.8051 -180.0 1.09640 0.02
    5 5 -7 3298.4651 3772.3247  0.0 1.09611 0.48
    4 3 8 1497.0965 1745.5797  0.0 1.09488 0.25
    5 3 6 37.1561 43.3652 180.0 1.09439 0.01
    3 4 9 300.1305 350.2865 0.0 1.09355 0.05
    1 10 4 4444.5703 5198.8784 -180.0 1.09334 0.82
    4 6 -8 5155.4757 6051.3209 0.0 1.09297 0.78
    0 0 12 4507.2232 5357.8746 180.0 1.09127 0.37
    5 2 -9 55.9863 66.7759  0.0 1.09129 0.01
    0 6 10 373.3384 444.7167 -180.0 1.09132 0.06
    4 6 6 1091.7379 1304.2273 -180.0 1.09134 0.19
    5 4 -8 95.3781 114.1953 0.0 1.09053 0.01
    3 3 -11 763.7031 908.2748 0.0 1.08981 0.11
    5 7 1 844.1324 1007.3351 -180.0 1.08989 0.13
    3 5 -10 33.7021 39.9729  0.0 1.08953 0.01
    2 7 -9 0.1391 0.1632  0.0 1.08868 0.00
    2 0 -12 4974.0743 5902.8489 -180.0 1.08837 0.37
    6 0 4 4603.9174 5337.8809 180.0 1.08841 0.34
    4 8 -5 269.0467 311.6680 180.0 1.08804 0.04
    2 7 8 79.5107 93.2306 180.0 1.08770 0.01
    6 5 -2 2.8896 3.3620 0.0 1.08739 0.00
    4 5 -9 794.4555 946.9146 180.0 1.08720 0.12
    6 5 -1 522.6076 614.5305 180.0 1.08722 0.08
    4 8 3 138.4005 165.2014 180.0 1.08712 0.02
    0 1 12 572.3509 703.6337  0.0 1.08667 0.09
    6 3 -6 1317.4753 1649.4843 0.0 1.08640 0.18
    6 1 -7 514.1253 677.0328  0.0 1.08573 0.07
    3 9 -5 145.1269 189.9410  0.0 1.08563 0.02
    3 1 10 13.3923 17.4030 180.0 1.08528 0.00
    4 5 7 462.8932 617.2997 -180.0 1.08536 0.08
    3 8 -7 8.4530 11.3037  0.0 1.08495 0.00
    5 6 -6 1071.1693 1464.7302 -180.0 1.08484 0.16
    6 3 3 1285.1350 1737.9192 180.0 1.08485 0.19
    6 4 -5 0.5660 0.7422  0.0 1.08416 0.00
    2 1 -12 293.0020 371.7482 180.0 1.08381 0.04
    1 2 -12 2.8354 3.5848 0.0 1.08365 0.00
    6 1 4 162.8427 210.4440 0.0 1.08385 0.02
    6 4 2 24.7677 30.1853 0.0 1.08297 0.00
    2 1 11 22.0240 27.1660  0.0 1.08250 0.00
    4 7 -7 910.3997 1088.4894  0.0 1.08204 0.14
    5 7 -4 412.2271 498.4726  0.0 1.08128 0.06
    2 6 -10 2998.9107 3746.6483 0.0 1.08087 0.47
    4 7 5 12.7629 15.9345 0.0 1.08068 0.00
    6 5 -3 1460.1076 1877.8761 0.0 1.08014 0.21
    2 8 -8 801.7570 1043.2600 180.0 1.07997 0.13
    2 6 9 1051.6580 1380.4470 180.0 1.07979 0.18
    2 10 -4 728.7700 955.3949 0.0 1.07979 0.13
    6 5 0 438.6651 589.7894 180.0 1.07963 0.06
    0 10 5 18.1900 24.2962 180.0 1.07939 0.00
    2 10 3 642.6354 857.2091  0.0 1.07940 0.11
    2 8 7 512.0443 698.2961 0.0 1.07913 0.09
    1 9 -7 99.0738 129.2588  0.0 1.07768 0.02
    5 0 7 633.6722 815.1933 0.0 1.07743 0.05
    1 10 -5 270.7721 337.7777 -180.0 1.07684 0.05
    0 9 7 21.6482 26.4778  0.0 1.07653 0.00
    1 7 9 47.7757 71.1388 180.0 1.07397 0.01
    3 7 7 235.9804 356.8186  0.0 1.07397 0.04
    0 2 12 188.4069 284.0814 180.0 1.07321 0.03
    0 11 1 37.6415 57.7360 0.0 1.07336 0.01
    5 1 7 131.2780 219.6148  0.0 1.07301 0.02
    6 2 -7 114.6299 188.0969 180.0 1.07230 0.01
    1 5 -11 709.0852 1070.9235 -180.0 1.07209 0.11
    5 5 5 1112.6592 1777.0794 -180.0 1.07211 0.17
    3 2 10 167.6525 250.3315  0.0 1.07187 0.03
    3 6 8 60.9816 90.0444  0.0 1.07168 0.01
    1 4 11 37.8430 54.6731 -180.0 1.07147 0.01
    1 8 8 56.8896 78.8111 0.0 1.07102 0.01
    2 2 -12 23.7642 32.9812  0.0 1.07045 0.00
    6 2 4 158.6749 206.6525 180.0 1.07049 0.02
    4 9 -1 27.3438 36.0045  0.0 1.07011 0.00
    5 7 2 91.3894 117.8173  0.0 1.06957 0.01
    2 2 11 639.9869 897.2171 -180.0 1.06919 0.10
    5 3 -9 47.6857 66.5572 0.0 1.06885 0.01
    3 9 4 954.7540 1404.0379 0.0 1.06849 0.16
    4 9 -2 61.4414 119.6620 -180.0 1.06666 0.01
    4 9 0 7.6361 14.9836 -180.0 1.06645 0.00
    3 10 -1 1063.4912 2039.8102  0.0 1.06636 0.18
    6 5 -4 108.1759 235.2187  0.0 1.06590 0.01
    4 4 -10 35.2400 65.9503 -180.0 1.06549 0.00
    5 6 4 529.4339 1008.5928 180.0 1.06534 0.08
    1 11 0 15.1862 27.7436  0.0 1.06538 0.00
    6 5 1 1114.6653 2027.1889 -180.0 1.06509 0.16
    3 10 0 556.5908 968.1017 0.0 1.06451 0.09
    0 5 11 77.7937 136.5142 180.0 1.06376 0.01
    4 4 8 158.6051 279.9102 180.0 1.06355 0.03
    1 11 -1 98.1459 172.8344 180.0 1.06365 0.02
    4 1 -11 1884.9143 3376.1186  0.0 1.06323 0.25
    5 4 6 18.2349 33.4541  0.0 1.06310 0.00
    0 11 2 539.4939 987.0471 180.0 1.06271 0.10
    1 3 -12 439.0647 816.4988 0.0 1.06167 0.07
    1 6 10 1.6980 3.2519 -180.0 1.06111 0.00
    4 1 9 295.7601 569.9615 -180.0 1.06109 0.05
    3 10 -2 215.6335 414.0717 -180.0 1.06117 0.04
    3 8 6 947.2019 1863.9738 -180.0 1.06049 0.16
    5 2 7 851.1861 1687.3698  0.0 1.06004 0.13
    1 11 1 395.8604 755.4659 0.0 1.06011 0.07
    3 4 -11 0.2226 0.4084 0.0 1.05890 0.00
    1 10 5 288.8898 529.6283  0.0 1.05882 0.05
    5 7 -5 8.3705 14.4565 180.0 1.05823 0.00
    2 5 -11 2.7573 4.9127  0.0 1.05755 0.00
    2 5 10 646.4247 1187.0946 180.0 1.05644 0.10
    4 9 -3 330.4043 617.4768 180.0 1.05631 0.05
    2 9 -7 543.4871 1005.6652 0.0 1.05588 0.09
    4 8 -6 92.9185 174.3775  0.0 1.05584 0.01
    6 4 -6 164.5864 312.7103 0.0 1.05577 0.02
    4 9 1 764.1283 1411.0883 0.0 1.05589 0.12
    3 10 1 366.3803 667.5643  0.0 1.05575 0.06
    2 9 6 138.6767 247.4420 -180.0 1.05519 0.02
    1 11 -2 59.7952 105.3475  0.0 1.05501 0.01
    4 8 4 465.4414 811.5401 -180.0 1.05479 0.07
    6 4 3 14.6107 24.8864  0.0 1.05435 0.00
    3 5 9 206.0125 353.5532  0.0 1.05389 0.03
    1 1 12 65.7878 114.2857 -180.0 1.05336 0.01
    1 9 7 86.9372 154.8891 0.0 1.05264 0.01
    0 3 12 2.4751 4.4959 180.0 1.05185 0.00
    3 9 -6 142.1264 266.7374  0.0 1.05192 0.02
    2 10 -5 1251.0257 2354.2879 -180.0 1.05162 0.20
    5 5 -8 27.3422 53.7617 -180.0 1.05118 0.00
    6 3 -7 518.3369 1031.5363  0.0 1.05099 0.07
    2 10 4 31.6644 60.1655 180.0 1.05116 0.01
    4 2 -11 2384.2035 4460.9963 0.0 1.05062 0.31
    3 3 10 682.7607 1289.0979 180.0 1.05058 0.11
    2 3 -12 27.6443 48.1050  0.0 1.04925 0.00
    6 3 4 344.8730 637.2041 0.0 1.04928 0.05
    3 10 -3 10.1688 18.1386 -180.0 1.04926 0.00
    4 2 9 361.8056 597.3452 -180.0 1.04855 0.06
    3 1 -12 97.5939 156.6189  0.0 1.04816 0.01
    2 3 11 2.7929 4.4377  0.0 1.04806 0.00
    7 0 -1 180.2531 279.0625  0.0 1.04807 0.01
    1 11 2 11.5990 18.4786 0.0 1.04813 0.00
    5 6 -7 569.0621 857.9443 0.0 1.04788 0.08
    6 0 -8 1470.7414 2232.2664  0.0 1.04777 0.09
    3 7 -9 530.0075 795.2421  0.0 1.04743 0.08
    5 1 -10 722.7394 1109.3724 0.0 1.04581 0.09
    7 1 -2 813.4938 1225.5878 180.0 1.04583 0.10
    0 11 3 1.0707 1.6630  0.0 1.04563 0.00
    6 5 -5 42.2858 66.1863  0.0 1.04548 0.01
    7 0 -3 303.0089 487.3182 180.0 1.04508 0.02
    6 5 2 2.6066 4.5152 -180.0 1.04441 0.00
    7 1 -1 31.3352 55.5008  0.0 1.04399 0.00
    6 1 -8 3.0649 5.3882 -180.0 1.04369 0.00
    5 7 3 6.2916 11.1543 -180.0 1.04365 0.00
    5 8 -1 48.1316 83.4298 -180.0 1.04307 0.01
    1 8 -9 349.7717 557.4465 -180.0 1.04224 0.05
    3 6 -10 618.0867 973.3019  0.0 1.04213 0.09
    1 7 -10 684.1815 1034.0499 0.0 1.04170 0.10
    6 1 5 1074.9346 1613.9864 180.0 1.04172 0.15
    5 8 -2 718.0497 1059.7455 -180.0 1.04155 0.10
    1 2 12 1595.1413 2351.7092 0.0 1.04109 0.24
    0 10 6 696.0235 1011.9382  0.0 1.04119 0.11
    7 1 -3 1149.6592 1609.5120 0.0 1.04104 0.14
    1 10 -6 2777.9519 3952.7991 -180.0 1.04056 0.45
    3 10 2 1307.7050 1866.1037 0.0 1.04057 0.21
    6 6 -2 39.3018 54.3348 -180.0 1.04026 0.01
    4 6 -9 204.0645 289.1186  0.0 1.04009 0.03
    6 6 -1 33.4503 46.6611 -180.0 1.04011 0.00
    1 11 -3 509.2239 736.7523 -180.0 1.03996 0.08
    5 4 -9 99.7987 144.6532 0.0 1.03964 0.01
    4 9 -4 201.3663 291.7319 0.0 1.03964 0.03
    5 3 7 411.8372 603.5384 180.0 1.03944 0.06
    4 9 2 61.7891 92.7844 180.0 1.03903 0.01
    4 6 7 1039.8650 1614.7324  0.0 1.03848 0.16
    3 8 -8 144.5260 228.7056 0.0 1.03800 0.02
    5 8 0 11.8470 18.7677 -180.0 1.03802 0.00
    0 8 9 133.5434 209.8559 -180.0 1.03787 0.02
    4 7 -8 533.8733 859.0601  0.0 1.03710 0.07
    3 2 -12 253.1556 370.0767 0.0 1.03607 0.03
    0 7 10 636.9899 906.1750  0.0 1.03569 0.10
    4 7 6 548.2232 782.0995 180.0 1.03570 0.08
    7 1 0 125.9720 177.3406 0.0 1.03562 0.02
    1 5 11 141.6065 187.0371 0.0 1.03408 0.02
    5 2 -10 2.5790 3.3735 0.0 1.03379 0.00
    6 6 -3 508.8708 634.6395 -180.0 1.03390 0.07
    7 2 -2 1391.1461 1755.8362 -180.0 1.03382 0.17
    5 8 -3 3428.4848 4424.0352 180.0 1.03353 0.49
    6 6 0 38.9223 50.1641 -180.0 1.03346 0.01
    1 4 -12 7.1427 9.8190 -180.0 1.03303 0.00
    3 9 5 37.7506 51.8621 180.0 1.03292 0.01
    2 11 -1 195.7599 273.5254 180.0 1.03275 0.03
    2 11 0 1.4470 2.0293  0.0 1.03270 0.00
    7 2 -1 214.4307 333.0110  0.0 1.03204 0.03
    6 2 -8 8.7833 13.6934 180.0 1.03175 0.00
    3 10 -4 196.0367 294.5999 -180.0 1.03129 0.03
    4 3 -11 59.2423 84.7577 -180.0 1.03055 0.01
    5 7 -6 473.5972 671.0951  0.0 1.03015 0.06
    1 11 3 387.2333 543.5112 0.0 1.03011 0.06
    7 1 -4 1111.2492 1550.2103 -180.0 1.02989 0.13
    6 2 5 249.2870 346.8246 -180.0 1.02984 0.03
    7 2 -3 252.7231 338.6556 180.0 1.02919 0.03
    4 5 -10 2559.6388 3393.5308 0.0 1.02870 0.33
    4 3 9 735.8859 972.9104 0.0 1.02860 0.11
    1 9 -8 1029.8068 1355.3492 180.0 1.02839 0.16
    4 5 8 1556.8015 1986.1630  0.0 1.02695 0.23
    1 6 -11 4562.0315 5821.1838 0.0 1.02683 0.66
    2 7 -10 369.2358 469.8823 180.0 1.02674 0.05
    5 6 5 131.3446 167.0523  0.0 1.02686 0.02
    5 8 1 2107.2124 2675.3999  0.0 1.02667 0.30
    5 5 6 102.3651 129.7379 0.0 1.02655 0.01
    2 11 -2 78.9223 99.9983 0.0 1.02643 0.01
    2 11 1 24.8431 31.4018 180.0 1.02629 0.00
    2 7 9 17.4397 21.8138 -180.0 1.02582 0.00
    0 9 8 39.8595 49.8142  0.0 1.02579 0.01
    2 8 -9 111.7569 139.0328 0.0 1.02566 0.02
    7 0 1 20.9452 25.1741 0.0 1.02500 0.00
    2 8 8 217.5349 262.3332 0.0 1.02484 0.03
    0 4 12 317.1982 387.2780 0.0 1.02398 0.05
    7 2 0 186.0918 221.7775 -180.0 1.02395 0.02
    6 4 -7 6130.2676 7588.4069  0.0 1.02319 0.75
    0 11 4 184.8477 228.8223 180.0 1.02305 0.03
    3 5 -11 277.4695 345.3673 -180.0 1.02277 0.04
    3 4 10 4582.5269 5711.2035 180.0 1.02281 0.68
    2 4 -12 238.2938 288.3388 0.0 1.02158 0.03
    1 3 12 654.5581 790.8193  0.0 1.02155 0.09
    6 4 4 222.1366 274.6351 0.0 1.02161 0.03
    6 6 -4 334.9330 406.8389 180.0 1.02139 0.04
    7 1 1 2327.8616 2755.3196 -180.0 1.02118 0.29
    1 10 6 2030.1941 2389.6111 0.0 1.02110 0.32
    6 6 1 1047.6869 1178.3088  0.0 1.02068 0.14
    2 4 11 573.5015 653.2496  0.0 1.02048 0.08
    4 8 -7 288.8841 310.8551 180.0 1.02010 0.04
    6 5 -6 219.8671 229.0386  0.0 1.01994 0.03
    3 10 3 1838.3266 2003.2244 180.0 1.01978 0.28
    0 6 11 938.9672 1033.9596  0.0 1.01951 0.14
    5 8 -4 8.4410 8.7953 0.0 1.01946 0.00
    2 10 -6 521.4726 561.4884 180.0 1.01932 0.08
    1 11 -4 313.3615 343.5169 180.0 1.01930 0.05
    4 8 5 529.5075 564.6558 0.0 1.01896 0.08
    3 7 8 333.3637 360.7482 0.0 1.01885 0.05
    2 10 5 2049.5170 2260.0606 -180.0 1.01880 0.32
    6 5 3 786.6709 845.8006  0.0 1.01867 0.11
    7 2 -4 237.7353 263.3895 -180.0 1.01841 0.03
    1 0 -13 461.2893 572.6873 -180.0 1.01750 0.03
    4 9 -5 25.1087 31.1360 180.0 1.01753 0.00
    3 3 -12 815.9086 1067.1725  0.0 1.01681 0.10
    7 0 -5 5.8344 8.1157 -180.0 1.01669 0.00
    4 9 3 82.6711 111.2143 -180.0 1.01678 0.01
    3 9 -7 17.1328 23.3618 -180.0 1.01500 0.00
    5 1 8 1364.5674 1844.1291 0.0 1.01491 0.19
    5 3 -10 146.3511 193.3497 -180.0 1.01466 0.02
    7 3 -2 699.5141 929.8272 180.0 1.01468 0.08
    2 6 -11 10.3181 13.1661  0.0 1.01404 0.00
    2 11 -3 14.2622 18.2416 -180.0 1.01409 0.00
    1 1 -13 30.3506 38.7494 0.0 1.01377 0.00
    2 11 2 238.9584 302.5152 -180.0 1.01386 0.04
    3 0 11 933.6342 1175.8462 0.0 1.01366 0.07
    5 7 4 72.1858 87.3085  0.0 1.01341 0.01
    1 8 9 1394.7136 1709.9294 -180.0 1.01332 0.21
    3 8 7 1534.2675 1864.8904  0.0 1.01333 0.23
    2 6 10 647.7848 793.1905 -180.0 1.01306 0.10
    7 1 -5 5.6383 6.6183 0.0 1.01297 0.00
    7 3 -1 459.6673 542.3062 180.0 1.01300 0.05
    6 3 -8 45.0437 53.2625 180.0 1.01273 0.01
    5 4 7 30.8582 36.6515  0.0 1.01252 0.00
    2 9 -8 54.2851 79.5802 0.0 1.01092 0.01
    6 3 5 1209.8182 1794.4111 180.0 1.01092 0.16
    3 6 9 13.4678 20.1128 0.0 1.01081 0.00
    7 3 -3 254.7209 439.9737 0.0 1.01030 0.03
    2 9 7 320.8280 528.5730  0.0 1.01023 0.05
    3 1 11 435.0653 701.2109 180.0 1.00997 0.06
    7 2 1 617.6290 1097.9125  0.0 1.00999 0.07
    1 7 10 2.1369 3.5905 0.0 1.00976 0.00
    5 8 2 151.3482 269.1555 0.0 1.00963 0.02
    5 6 -8 138.7328 240.4107  0.0 1.00842 0.02
    3 10 -5 1248.7494 2052.6128 180.0 1.00818 0.18
    2 0 12 214.8185 307.4981  0.0 1.00692 0.02
    1 11 4 229.8998 329.9420 180.0 1.00699 0.04
    5 5 -9 13.2087 18.4923 -180.0 1.00538 0.00
    7 3 0 1363.2683 1920.2303 180.0 1.00534 0.16
    2 1 -13 733.6421 1031.4342 0.0 1.00444 0.09
    4 4 -11 561.6506 805.5437 0.0 1.00429 0.07
    5 2 8 375.2580 541.8113 0.0 1.00392 0.05
    0 1 13 54.8579 75.8156 0.0 1.00371 0.01
    1 9 8 221.9481 312.5619 180.0 1.00356 0.03
    2 1 12 232.8636 318.8958  0.0 1.00330 0.03
    6 6 -5 0.6734 0.9484 180.0 1.00338 0.00
    1 2 -13 1490.8283 1995.7542 180.0 1.00281 0.20
    4 4 9 954.7967 1276.7277  0.0 1.00249 0.14
    6 6 2 547.9366 734.2977 0.0 1.00244 0.07
    7 2 -5 863.5787 1157.5796 180.0 1.00204 0.10
    6 0 6 643.7177 853.0520  0.0 1.00186 0.04
    1 10 -7 556.8920 727.7541 180.0 1.00180 0.08
    7 1 2 758.5622 980.4585  0.0 1.00142 0.09
    0 10 7 762.3544 930.0060 0.0 1.00087 0.11
    6 1 -9 327.4889 379.1800  0.0 1.00030 0.04
    4 0 -12 1536.9974 1809.6514 0.0 1.00013 0.09
    7 3 -4 531.5104 592.5561 0.0 1.00010 0.06
    5 8 -5 38.7202 43.4786 180.0 1.00007 0.01
    1 5 -12 0.9649 1.1231 0.0 0.99940 0.00
    3 2 11 42.6950 49.5900 180.0 0.99913 0.01
    5 7 -7 76.1231 88.0916 -180.0 0.99834 0.01
    6 1 6 1530.1996 1768.2814 -180.0 0.99830 0.20
    4 0 10 1068.9706 1235.0793 -180.0 0.99816 0.07
    4 1 -12 827.8041 945.0775 -180.0 0.99658 0.10
    2 11 -4 90.9336 103.2867 180.0 0.99637 0.01
    1 4 12 1612.2270 1834.3257 0.0 0.99596 0.22
    0 11 5 36.7150 41.6471  0.0 0.99606 0.01
    2 11 3 296.9905 337.0139  0.0 0.99606 0.04
    4 10 -1 1901.8797 2152.7471 -180.0 0.99571 0.27
    3 9 6 665.2527 745.7661 180.0 0.99489 0.10
    4 1 10 1183.5674 1328.5202 0.0 0.99464 0.16
    3 10 4 729.4976 816.0247 -180.0 0.99440 0.11
    1 11 -5 41.8559 46.9667 0.0 0.99405 0.01
    2 2 -13 175.7267 199.0712 0.0 0.99378 0.02
    3 7 -10 14.9498 16.8409  0.0 0.99336 0.00
    1 6 11 91.7759 103.8542 -180.0 0.99329 0.01
    0 2 13 51.3088 58.4867 0.0 0.99307 0.01
    4 10 -2 194.4044 220.9410 180.0 0.99293 0.03
    5 0 -11 552.3891 631.7280 0.0 0.99266 0.03
    2 2 12 2399.4540 2744.8644  0.0 0.99268 0.33
    4 10 0 0.2798 0.3193  0.0 0.99276 0.00
    7 3 1 1388.6706 1608.1567 -180.0 0.99212 0.16
    3 4 -12 5191.8403 5967.4453  0.0 0.99156 0.63
    6 7 -2 1567.2877 1806.3664 180.0 0.99174 0.20
    4 7 -9 760.0087 872.2098 -180.0 0.99159 0.10
    6 7 -1 779.1611 894.5292 -180.0 0.99161 0.10
    0 5 12 471.9841 541.8511 -180.0 0.99120 0.06
    7 1 -6 1051.2879 1188.1968  0.0 0.99113 0.11
    4 9 -6 371.3814 421.4375 0.0 0.99105 0.05
    3 8 -9 2241.7992 2550.0564  0.0 0.99094 0.30
    7 2 2 1973.4491 2229.9404 0.0 0.99086 0.23
    6 5 -7 425.3782 482.2102 -180.0 0.99048 0.05
    3 5 10 376.6761 437.0809  0.0 0.99014 0.05
    4 7 7 1300.4143 1502.9035 -180.0 0.99020 0.18
    4 9 4 99.3956 115.0666 0.0 0.99018 0.01
    6 2 -9 373.0772 438.8467 0.0 0.98977 0.04
    5 4 -10 1728.7743 2038.2176  0.0 0.98957 0.20
    7 4 -2 169.8642 202.3431 -180.0 0.98959 0.02
    5 1 -11 818.2369 963.1275  0.0 0.98919 0.09
    2 5 -12 928.0006 1090.4986 0.0 0.98902 0.12
    6 5 4 550.0004 650.9196  0.0 0.98905 0.07
    4 6 -10 894.4834 1049.7414 0.0 0.98852 0.11
    2 5 11 9.9762 11.7447 -180.0 0.98803 0.00
    7 4 -1 191.6457 225.2703  0.0 0.98803 0.02
    6 4 -8 287.3064 339.9177 -180.0 0.98778 0.03
    6 2 6 402.8195 475.9489  0.0 0.98783 0.05
    5 8 3 409.9955 485.2613 0.0 0.98774 0.06
    0 12 0 3195.8367 3778.7849 0.0 0.98724 0.24
    4 6 8 4767.3065 5678.2963 0.0 0.98697 0.66
    5 6 6 8.0220 9.5337 180.0 0.98661 0.00
    5 3 8 133.5466 157.5198 -180.0 0.98637 0.02
    4 2 -12 1715.0010 2010.2810  0.0 0.98617 0.20
    6 7 -3 1681.7436 1979.7127 0.0 0.98623 0.21
    1 8 -10 99.5824 116.6852 180.0 0.98608 0.01
    6 4 5 2208.1103 2589.8338 180.0 0.98610 0.28
    6 7 0 140.0122 163.3193 0.0 0.98584 0.02
    3 11 -1 1285.9538 1500.1457 -180.0 0.98579 0.18
    7 4 -3 2.5070 2.9077 0.0 0.98553 0.00
    1 3 -13 192.8257 223.8828 0.0 0.98532 0.02
    7 3 -5 1622.3982 1860.1939 0.0 0.98458 0.18
    4 10 -3 1224.4861 1406.7533 180.0 0.98456 0.17
    4 2 10 1041.7764 1194.2186 180.0 0.98429 0.14
    0 12 1 1362.9578 1567.1167 180.0 0.98444 0.20
    3 11 0 82.3593 94.4894  0.0 0.98433 0.01
    2 10 -7 2010.6999 2301.2853  0.0 0.98421 0.28
    4 10 1 136.8411 156.6822  0.0 0.98422 0.02
    2 10 6 885.2008 1007.3699  0.0 0.98366 0.13
    3 6 -11 18.6483 21.1469 0.0 0.98325 0.00
    4 8 -8 1766.1122 1980.3333 0.0 0.98218 0.22
    3 3 11 21.4129 24.3911 -180.0 0.98183 0.00
    3 11 -2 8.4482 9.6372 180.0 0.98169 0.00
    1 10 7 476.9635 544.6112  0.0 0.98159 0.07
    0 8 10 904.6466 1048.1706 180.0 0.98098 0.13
    3 10 -6 71.4037 82.8353 0.0 0.98100 0.01
    4 8 6 1003.6923 1166.9383 180.0 0.98100 0.14
    7 2 -6 1937.8528 2270.6813 0.0 0.98088 0.21
    7 4 0 74.2541 86.7734 180.0 0.98092 0.01
    6 6 -6 9.6554 11.4114 180.0 0.98075 0.00
    3 0 -13 5546.8255 6417.3721  0.0 0.98058 0.32
    5 5 7 1706.9632 1997.1555 180.0 0.98079 0.23
    7 0 3 181.5112 213.1613  0.0 0.98062 0.01
    5 9 -1 57.0241 66.6776 180.0 0.98047 0.01
    1 7 -11 726.3759 841.2843  0.0 0.98009 0.10
    5 7 5 201.6078 235.6577 0.0 0.98011 0.03
    1 9 -9 143.3044 165.2891 0.0 0.97977 0.02
    1 11 5 890.2390 1026.5063 -180.0 0.97982 0.13
    6 6 3 20.3015 23.3797 0.0 0.97961 0.00
    1 0 13 34.0890 38.8549  0.0 0.97923 0.00
    5 2 -11 491.4864 554.3722  0.0 0.97901 0.05
    5 9 -2 333.3157 377.3021 180.0 0.97920 0.04
    1 12 0 1672.0306 1860.5619  0.0 0.97828 0.25
    3 1 -13 10.2285 11.5308 -180.0 0.97724 0.00
    3 11 1 585.2147 646.9754 0.0 0.97739 0.08
    7 1 3 120.2016 129.8892 180.0 0.97728 0.01
    2 3 -13 516.7995 590.9635 -180.0 0.97674 0.06
    1 12 -1 1426.3847 1607.5368 180.0 0.97693 0.21
    5 8 -6 1048.1987 1193.0155 0.0 0.97627 0.13
    3 9 -8 406.3125 466.4879 -180.0 0.97625 0.05
    0 3 13 1378.1152 1623.5358 180.0 0.97607 0.18
    5 9 0 4414.1692 5065.6958 180.0 0.97627 0.58
    0 9 9 1026.1748 1191.7178 0.0 0.97614 0.14
    0 12 2 7.7700 9.0509 180.0 0.97620 0.00
    7 4 -4 10.2754 11.9072  0.0 0.97605 0.00
    1 1 13 115.2558 136.9860  0.0 0.97590 0.02
    2 3 12 30.9523 37.1235 180.0 0.97570 0.00
    6 7 -4 28.4179 35.1950 -180.0 0.97535 0.00
    6 7 1 2601.8297 3328.6288 -180.0 0.97473 0.32
    1 12 1 88.6420 113.5578 180.0 0.97419 0.01
    2 11 -5 123.0865 158.2187  0.0 0.97411 0.02
    7 3 2 183.2252 236.0917  0.0 0.97397 0.02
    0 7 11 71.7409 93.2268 0.0 0.97371 0.01
    2 11 4 5.9600 7.7369 0.0 0.97374 0.00
    4 5 -11 11.0965 14.6460 -180.0 0.97331 0.00
    2 8 -10 779.3321 1025.3304 0.0 0.97337 0.10
    6 3 -9 733.1110 987.6295  0.0 0.97294 0.08
    2 8 9 72.6978 100.4127 180.0 0.97259 0.01
    5 9 -3 864.4127 1202.4367 0.0 0.97253 0.11
    3 11 -3 386.6996 544.7288 -180.0 0.97224 0.05
    4 5 9 29.6539 43.5773 180.0 0.97167 0.00
    6 3 6 899.6716 1382.6349 -180.0 0.97109 0.11
    4 10 -4 66.9306 101.9864 180.0 0.97102 0.01
    4 10 2 119.6084 185.8324  0.0 0.97053 0.02
    1 12 -2 1037.4767 1600.0377 0.0 0.97023 0.15
    4 3 -12 895.7898 1403.8686 -180.0 0.96952 0.10
    2 7 -11 20.9782 32.9841 0.0 0.96894 0.00
    7 0 -7 192.3935 306.0483 0.0 0.96857 0.01
    7 4 1 4.8100 7.7217  0.0 0.96863 0.00
    2 7 10 47.3035 69.5200 0.0 0.96809 0.01
    5 6 -9 764.9859 1097.5752 180.0 0.96778 0.09
    4 3 10 355.3105 506.1653 0.0 0.96773 0.05
    3 2 -13 134.0299 185.8670  0.0 0.96742 0.02
    7 2 3 309.2963 432.1174 180.0 0.96745 0.04
    5 9 1 454.9868 614.3592 -180.0 0.96681 0.06
    3 8 8 19.5314 26.1368 -180.0 0.96664 0.00
    1 2 13 448.0643 583.7678 180.0 0.96612 0.06
    3 7 9 175.2581 226.8099  0.0 0.96613 0.02
    2 9 -9 1701.3092 2177.9632  0.0 0.96596 0.22
    1 5 12 41.2668 52.6935 180.0 0.96572 0.01
    0 11 6 1419.6812 1808.4792 0.0 0.96580 0.20
    3 10 5 1257.8981 1577.4942 180.0 0.96554 0.17
    7 1 -7 154.7596 189.5759 180.0 0.96535 0.02
    2 9 8 25.6140 31.8293 -180.0 0.96527 0.00
    1 11 -6 0.0798 0.0998 0.0 0.96530 0.00
    3 11 2 2.1108 2.6459 -180.0 0.96530 0.00
    1 12 2 1548.4850 1945.8525 -180.0 0.96487 0.22
    7 3 -6 454.4097 568.4226  0.0 0.96449 0.05
    5 7 -8 59.8481 77.4994 180.0 0.96404 0.01
    5 0 9 503.5725 644.6155 180.0 0.96331 0.03
    5 4 8 1348.3378 1731.2786  0.0 0.96328 0.17
    5 3 -11 535.7030 669.8705 180.0 0.96271 0.06
    0 12 3 1489.8115 1874.0988 180.0 0.96292 0.21
    1 6 -12 68.2881 84.9939  0.0 0.96244 0.01
    1 4 -13 128.8999 160.2485 180.0 0.96229 0.02
    5 8 4 4.3371 5.3687 180.0 0.96198 0.00
    3 5 -12 764.0493 950.2441 180.0 0.96171 0.09
    1 10 -8 208.4758 259.4606 0.0 0.96184 0.03
    7 4 -5 296.9932 376.3069 180.0 0.96161 0.03
    4 9 -7 789.9690 1004.4835  0.0 0.96131 0.10
    5 9 -4 1916.2035 2399.4008  0.0 0.96078 0.24
    4 9 5 1091.4213 1309.2218 180.0 0.96036 0.15
    5 1 9 154.4200 181.5786 180.0 0.96014 0.02
    6 0 -10 3646.2763 4212.0382 0.0 0.95990 0.19
    5 5 -10 6.3394 7.3039 -180.0 0.95989 0.00
    7 5 -2 189.5580 215.9115 0.0 0.95991 0.02
    0 10 8 1905.1929 2176.9850 180.0 0.95971 0.26
    6 7 -5 469.7977 519.8184 0.0 0.95964 0.05
    3 4 11 39.4204 44.3621 -180.0 0.95904 0.01
    1 8 10 504.0321 561.9237 0.0 0.95887 0.07
    6 7 2 1149.1977 1253.9133  0.0 0.95881 0.14
    7 5 -1 1466.6148 1604.9723 180.0 0.95848 0.16
    1 12 -3 170.0555 192.0604  0.0 0.95848 0.02
    6 5 -8 95.9712 106.0791 180.0 0.95825 0.01
    3 11 -4 247.5170 281.5729 180.0 0.95788 0.03
    6 1 -10 1515.4837 1806.9849 -180.0 0.95676 0.16
    6 5 5 1018.2453 1209.8582 0.0 0.95672 0.12
    7 5 -3 6.8420 8.6371 -180.0 0.95620 0.00
    7 2 -7 4.2199 5.5270 -180.0 0.95588 0.00
    1 9 9 25.7162 33.4652 0.0 0.95563 0.00
    3 9 7 17.4493 22.8867 180.0 0.95564 0.00
    0 6 12 21.6644 27.7681 180.0 0.95510 0.00
    6 1 7 47.7457 63.0043 -180.0 0.95477 0.01
    6 6 -7 353.7299 462.1547 0.0 0.95446 0.04
    2 4 -13 1838.3088 2266.6165  0.0 0.95430 0.21
    3 6 10 770.6733 952.4415 -180.0 0.95416 0.10
    0 4 13 131.8035 157.0624 180.0 0.95368 0.02
    2 4 12 111.6027 130.0643  0.0 0.95333 0.01
    2 6 -12 136.3953 157.1260 180.0 0.95316 0.02
    6 6 4 39.6461 44.1537 0.0 0.95318 0.00
    4 10 -5 1739.6277 1937.5184 0.0 0.95293 0.22
    2 12 -1 629.5183 716.4680  0.0 0.95283 0.09
    2 12 0 960.2170 1092.2699  0.0 0.95279 0.13
    5 9 2 2.4197 2.6687  0.0 0.95253 0.00
    2 6 11 34.1713 38.6868 0.0 0.95227 0.00
    4 10 3 2273.7894 2541.6032 0.0 0.95232 0.30
    7 5 0 267.4974 297.1394  0.0 0.95199 0.03
    3 3 -13 231.7447 271.3828 -180.0 0.95168 0.03
    7 3 3 199.1556 227.4466  0.0 0.95171 0.02
    7 4 2 8.4790 9.6777 0.0 0.95172 0.00
    6 4 -9 39.8380 50.0142 0.0 0.95076 0.00
    1 7 11 797.6468 980.7493 180.0 0.95080 0.10
    3 10 -7 10.5045 13.0183 180.0 0.95086 0.00
    5 2 9 18.7887 23.2970  0.0 0.95081 0.00
    1 12 3 685.6193 841.0577 0.0 0.95076 0.09
    1 3 13 49.9174 61.2563 0.0 0.95045 0.01
    7 1 4 2.8018 3.5231  0.0 0.94976 0.00
    1 11 6 313.0274 388.6217 -180.0 0.94971 0.04
    5 8 -7 1503.3620 1842.7200  0.0 0.94907 0.17
    6 4 6 3.7145 4.5569  0.0 0.94903 0.00
    3 11 3 1766.3844 2169.3382  0.0 0.94864 0.24
    2 11 -6 206.2325 253.2196 -180.0 0.94827 0.03
    2 11 5 2.9332 3.5755  0.0 0.94785 0.00
    2 12 -2 6.9793 8.4919 -180.0 0.94786 0.00
    4 4 -12 1.5121 1.8297  0.0 0.94756 0.00
    6 2 -10 394.3580 478.4007  0.0 0.94754 0.04
    2 12 1 2005.4853 2434.7756 0.0 0.94775 0.27
    7 5 -4 81.8308 99.8667 0.0 0.94753 0.01
    2 10 -8 893.4393 1082.9550 -180.0 0.94750 0.11
    2 10 7 927.9244 1108.4761 180.0 0.94693 0.12
    4 7 -10 1142.8285 1351.8632 -180.0 0.94661 0.13
    4 4 10 0.0483 0.0566 180.0 0.94589 0.00
    5 6 7 2156.9361 2517.3071 -180.0 0.94578 0.27
    6 2 7 267.9931 312.5676 0.0 0.94560 0.03
    4 7 8 66.5568 77.3279 -180.0 0.94525 0.01
    0 12 4 1213.9145 1423.0385 -180.0 0.94520 0.17
    5 7 6 14.6009 16.8665 0.0 0.94493 0.00
    3 8 -10 382.5760 446.6854 -180.0 0.94479 0.05
    5 9 -5 3.3006 3.8745  0.0 0.94449 0.00
    3 1 12 206.8871 251.5103 -180.0 0.94350 0.03
    6 8 -2 715.7956 896.8761 180.0 0.94340 0.08
    4 8 -9 2.5188 3.1410 -180.0 0.94327 0.00
    6 8 -1 100.0368 125.3338  0.0 0.94328 0.01
    7 4 -6 18.5592 23.4089 0.0 0.94287 0.00
    1 12 -4 910.1991 1080.5284 180.0 0.94224 0.12
    3 7 -11 165.8021 194.3003  0.0 0.94198 0.02
    4 8 7 45.0789 52.6847  0.0 0.94207 0.01
    1 1 -14 2.0338 2.3981 -180.0 0.94176 0.00
    1 10 8 2439.2715 2819.0046 0.0 0.94143 0.32
    5 4 -11 0.7123 0.8259 -180.0 0.94120 0.00
    7 3 -7 31.5183 36.4889  0.0 0.94069 0.00
    7 2 4 103.0536 119.3215 0.0 0.94074 0.01
    7 5 1 85.3609 98.7116 180.0 0.94074 0.01
    6 7 -6 851.0686 1047.4723  0.0 0.93977 0.09
    3 11 -5 797.2619 987.4111 0.0 0.93928 0.10
    4 6 -11 451.1094 562.2944  0.0 0.93907 0.05
    6 7 3 708.0490 895.2835 0.0 0.93877 0.08
    6 8 -3 559.5683 713.3329 0.0 0.93865 0.06
    2 0 -14 463.1243 583.1642  0.0 0.93840 0.03
    6 8 0 477.1851 624.7942 180.0 0.93832 0.05
    2 12 -3 1766.4357 2285.6767 -180.0 0.93812 0.23
    2 12 2 13.9421 18.1232 0.0 0.93793 0.00
    4 6 9 1.3849 1.8636 0.0 0.93759 0.00
    3 9 -9 26.2438 33.8446 -180.0 0.93679 0.00
    7 1 -8 1662.2406 2124.8703 0.0 0.93666 0.16
    4 1 -13 15.4238 18.7487 0.0 0.93625 0.00
    5 1 -12 587.8927 704.4486 -180.0 0.93606 0.06
    5 3 9 39.4770 46.1074  0.0 0.93586 0.00
    5 5 8 59.8086 69.1827 -180.0 0.93584 0.01
    2 1 -14 100.6178 119.7001  0.0 0.93547 0.01
    0 0 14 3760.6283 4473.6980 180.0 0.93538 0.22
    1 5 -13 15.2595 18.1578  0.0 0.93494 0.00
    3 2 12 199.5067 238.9395 -180.0 0.93465 0.02
    2 1 13 805.0632 968.2899 0.0 0.93449 0.10
    4 1 11 341.8628 411.4558 180.0 0.93450 0.04
    7 5 -5 1896.3420 2333.5582  0.0 0.93431 0.19
    3 10 6 193.4406 235.7086 -180.0 0.93426 0.02
    1 11 -7 942.0636 1152.5591 0.0 0.93411 0.12
    5 9 3 21.2721 26.2024 -180.0 0.93409 0.00
    1 8 -11 1657.3762 2055.5184  0.0 0.93335 0.20
    0 11 7 51.0900 63.4594 180.0 0.93336 0.01
    5 8 5 342.4201 430.5738 180.0 0.93337 0.04
    1 2 -14 3178.1965 3874.6176 0.0 0.93296 0.36
    6 3 -10 1220.8915 1526.7720 -180.0 0.93274 0.12
    1 9 -10 88.2843 109.8216 -180.0 0.93269 0.01
    0 1 14 856.8602 1039.1327 180.0 0.93248 0.10
    1 12 4 1757.5485 2161.1071 180.0 0.93248 0.23
    1 6 12 847.1269 1033.8312  0.0 0.93225 0.10
    3 5 11 395.9000 480.0502 0.0 0.93195 0.05
    4 10 -6 69.1565 80.1032 0.0 0.93108 0.01
    3 4 -13 286.0386 332.8166 -180.0 0.93089 0.03
    7 4 3 170.9294 194.7404 -180.0 0.93092 0.02
    6 3 7 263.2981 300.7508 0.0 0.93089 0.03
    4 10 4 1.9463 2.2263 180.0 0.93036 0.00
    1 4 13 312.2578 366.5123 -180.0 0.92973 0.04
    4 9 -8 345.3316 419.7010 -180.0 0.92938 0.04
    6 8 -4 693.5045 858.5675  0.0 0.92926 0.08
    4 11 -1 74.1312 89.6466 180.0 0.92917 0.01
    3 6 -12 790.7677 952.5061  0.0 0.92864 0.09
    6 8 1 389.1519 483.2611 -180.0 0.92872 0.04
    5 7 -9 34.6259 42.6589  0.0 0.92834 0.00
    0 9 10 0.4538 0.5490 180.0 0.92837 0.00
    4 9 6 95.3254 116.7224  0.0 0.92838 0.01
    7 2 -8 1061.6894 1287.2027 0.0 0.92800 0.10
    3 11 4 28.7503 34.3910 0.0 0.92811 0.00
    0 8 11 452.2047 533.0948 -180.0 0.92784 0.06
    4 2 -13 105.2862 121.6747 -180.0 0.92760 0.01
    2 5 -13 246.8612 285.3384  0.0 0.92760 0.03
    5 2 -12 997.9435 1146.8380 -180.0 0.92741 0.10
    0 5 13 504.6112 567.8770  0.0 0.92703 0.06
    5 6 -10 513.2839 576.9219 0.0 0.92700 0.05
    2 2 -14 736.5420 822.3480  0.0 0.92685 0.08
    7 6 -2 167.7524 188.3483 180.0 0.92702 0.02
    4 11 -2 550.3838 615.9739 0.0 0.92691 0.07
    2 5 12 178.8696 198.5244 180.0 0.92671 0.02
    4 11 0 641.4372 712.7132 -180.0 0.92677 0.08
    7 3 4 1393.4866 1510.7251  0.0 0.92625 0.15
    2 2 13 3067.3039 3338.4583 0.0 0.92589 0.36
    4 2 11 3131.4703 3398.5196 -180.0 0.92589 0.37
    7 6 -1 632.3574 680.5008 -180.0 0.92573 0.07
    6 6 -8 542.8354 579.5162  0.0 0.92553 0.06
    7 5 2 118.2374 124.9150 -180.0 0.92522 0.01
    6 5 -9 309.5837 339.1326 -180.0 0.92434 0.03
    5 9 -6 873.8459 954.3768  0.0 0.92437 0.10
    6 6 5 931.9756 1045.0382 180.0 0.92415 0.11
    0 2 14 298.3207 327.6623 180.0 0.92393 0.03
    2 12 -4 863.7557 961.2529 180.0 0.92404 0.11
    2 8 -11 401.8755 457.3497 0.0 0.92371 0.05
    1 7 -12 135.8729 153.2124 -180.0 0.92363 0.02
    0 12 5 163.0568 183.5210  0.0 0.92379 0.02
    2 12 3 73.0782 82.1133 180.0 0.92379 0.01
    7 6 -3 802.6297 964.3772 0.0 0.92368 0.08
    2 8 10 771.6760 872.7812 180.0 0.92297 0.09
    6 5 6 1.1064 1.2652 0.0 0.92276 0.00
    7 0 5 2.8094 3.1679 -180.0 0.92266 0.00
    5 10 -1 42.6706 45.5834 0.0 0.92229 0.00
    1 12 -5 368.2121 386.5713  0.0 0.92218 0.05
    2 9 -10 13.5290 13.8637 -180.0 0.92190 0.00
    1 10 -9 23.6386 23.7679 0.0 0.92171 0.00
    4 5 -12 430.3462 423.7144 180.0 0.92140 0.04
    3 8 9 3318.1985 3217.1445  0.0 0.92127 0.41
    2 9 9 474.0250 459.4508  0.0 0.92124 0.06
    5 10 -2 194.6664 188.3249  0.0 0.92123 0.02
    7 4 -7 19.8041 18.7380 -180.0 0.92059 0.00
    3 3 12 695.7706 657.8798 0.0 0.92043 0.08
    4 11 -3 5.5851 5.2008 180.0 0.92009 0.00
    4 5 10 18.6591 17.1582 -180.0 0.91987 0.00
    7 1 5 996.0284 913.0779 0.0 0.91988 0.11
    7 6 0 4.2491 3.8962 0.0 0.91988 0.00
    2 11 -7 0.0229 0.0210 180.0 0.91981 0.00
    4 11 1 4.4356 4.0718 180.0 0.91982 0.00
    5 8 -8 1.9150 1.6960 -180.0 0.91945 0.00
    2 11 6 284.3916 255.3413 0.0 0.91936 0.04
    1 3 -14 608.2006 550.1437  0.0 0.91882 0.07
    8 0 -2 55.6621 48.9230 -180.0 0.91883 0.00
    3 10 -8 228.2681 202.9119 0.0 0.91878 0.03
    5 10 0 1594.8072 1419.6624 -180.0 0.91879 0.19
    0 10 9 43.3371 38.7631  0.0 0.91869 0.01
    1 11 7 628.5904 572.7133 -180.0 0.91767 0.08
    0 7 12 327.7532 291.2808  0.0 0.91714 0.04
    3 11 -6 23.5473 21.1197  0.0 0.91719 0.00
    7 5 -6 284.5890 259.7259 -180.0 0.91709 0.03
    6 7 -7 1000.3006 856.6632 -180.0 0.91657 0.10
    3 7 10 484.8715 406.0424 0.0 0.91630 0.06
    3 9 8 375.3500 310.2978 180.0 0.91618 0.05
    8 1 -2 656.0915 532.8481 180.0 0.91608 0.06
    5 4 9 253.1176 207.3733 0.0 0.91607 0.03
    7 6 -4 195.1686 154.2626 180.0 0.91586 0.02
    5 5 -11 3154.3569 2536.7810 -180.0 0.91555 0.32
    6 8 -5 93.3167 73.4302 180.0 0.91563 0.01
    5 10 -3 989.1502 793.0836 180.0 0.91567 0.11
    2 7 -12 35.0974 28.3652 -180.0 0.91542 0.00
    3 12 -1 1675.5471 1359.5263 -180.0 0.91558 0.21
    6 7 4 84.3678 66.5382  0.0 0.91544 0.01
    6 8 2 617.7647 488.9182  0.0 0.91491 0.07
    6 0 8 5467.1396 4342.0264  0.0 0.91474 0.30
    3 1 -14 26.7614 21.6290 -180.0 0.91452 0.00
    2 7 11 20.5709 16.4555 -180.0 0.91463 0.00
    3 12 0 1010.8215 809.8867  0.0 0.91441 0.12
    7 3 -8 157.4094 125.2763 -180.0 0.91408 0.01
    6 1 -11 381.6648 305.0912 180.0 0.91397 0.04
    8 1 -3 247.3771 197.1726 180.0 0.91399 0.02
    4 3 -13 736.3197 589.8613 180.0 0.91370 0.07
    8 1 -1 4735.0448 3784.9972 -180.0 0.91371 0.45
    5 3 -12 596.4900 476.3479 0.0 0.91352 0.06
    6 4 -10 230.4295 182.3087 -180.0 0.91314 0.02
    2 3 -14 44.5321 35.3551 180.0 0.91298 0.00
    3 12 -2 1497.7030 1162.1216 180.0 0.91229 0.18
    2 3 13 472.9094 368.1740 -180.0 0.91206 0.05
    5 9 4 4982.0436 3819.8256  0.0 0.91222 0.58
    4 3 11 516.7489 399.2399 180.0 0.91207 0.06
    6 1 8 472.3480 361.6484 -180.0 0.91203 0.05
    7 2 5 965.8418 737.4232 180.0 0.91167 0.10
    6 4 7 1805.7176 1376.4272 180.0 0.91140 0.20
    5 10 1 1226.1973 927.0471  0.0 0.91089 0.14
    1 12 5 7.8306 5.9674 -180.0 0.91079 0.00
    0 3 14 36.9534 28.7164 -180.0 0.91019 0.00
    8 0 -4 2553.2526 1882.4179 -180.0 0.91019 0.12
    2 10 -9 1630.6788 1229.7471 0.0 0.91018 0.19
    7 6 1 1861.2822 1413.9920 -180.0 0.90972 0.19
    8 0 0 1891.3762 1451.5777  0.0 0.90965 0.09
    2 10 8 21.5439 16.7806 -180.0 0.90961 0.00
    1 9 10 296.9633 232.7029 180.0 0.90956 0.04
    1 1 14 36.5515 29.7945 -180.0 0.90894 0.00
    5 1 10 127.3978 105.1260  0.0 0.90896 0.01
    0 13 1 10.9269 8.8687  0.0 0.90910 0.00
    4 11 -4 1466.4517 1205.4571 0.0 0.90901 0.17
    5 7 7 32.1156 27.0405 0.0 0.90888 0.00
    7 0 -9 359.5268 307.0790 -180.0 0.90868 0.02
    3 12 1 1343.8578 1111.3569 -180.0 0.90883 0.16
    4 11 2 1417.0298 1193.3169 -180.0 0.90861 0.17
    8 2 -2 195.5049 168.4658 180.0 0.90798 0.02
    1 8 11 3169.5472 2649.2410 180.0 0.90795 0.37
    8 1 -4 276.8227 226.2756 0.0 0.90751 0.03
    7 4 4 571.1350 439.2843  0.0 0.90704 0.06
    8 1 0 166.1307 127.2949 -180.0 0.90698 0.02
    3 2 -14 279.8072 218.4449 0.0 0.90645 0.03
    4 10 -7 2250.3760 1685.4064 0.0 0.90629 0.25
    3 5 -13 90.1774 69.6414 180.0 0.90606 0.01
    2 12 -5 1735.9174 1325.6885 180.0 0.90620 0.21
    7 1 -9 75.2118 56.3786 -180.0 0.90602 0.01
    7 5 3 1721.1503 1277.0755 0.0 0.90608 0.18
    6 2 -11 10.1124 7.6977  0.0 0.90592 0.00
    8 2 -3 584.6680 435.3834 0.0 0.90593 0.05
    2 12 4 378.2613 290.1952 180.0 0.90590 0.05
    5 10 -4 1802.5727 1359.7614 0.0 0.90585 0.20
    8 2 -1 51.1825 38.4790 -180.0 0.90567 0.00
    4 10 5 101.7161 77.7153 180.0 0.90549 0.01
    5 6 8 517.4852 395.1775  0.0 0.90528 0.06
    1 5 13 0.1727 0.1374  0.0 0.90499 0.00
    3 12 -3 1000.0158 802.4636 0.0 0.90469 0.12
    1 6 -13 2451.0787 2010.6838 0.0 0.90447 0.27
    3 11 5 106.9552 86.7114 180.0 0.90451 0.01
    4 8 -10 151.8080 125.3713 0.0 0.90430 0.02
    1 13 0 616.8103 515.6308 0.0 0.90423 0.08
    6 2 8 89.8624 76.9752 0.0 0.90403 0.01
    7 6 -5 2343.7888 2067.6960 0.0 0.90390 0.23
    4 8 8 231.6060 220.4019 0.0 0.90311 0.03
    1 13 -1 149.4389 135.4090  0.0 0.90317 0.02
    4 7 -11 1025.0177 965.2986 180.0 0.90292 0.11
    5 8 6 238.2390 230.9882 180.0 0.90283 0.03
    0 13 2 352.1641 321.8719 0.0 0.90260 0.04
    3 6 11 138.1744 122.7231  0.0 0.90176 0.02
    3 4 12 1240.8807 1078.0209 180.0 0.90158 0.14
    4 7 9 98.4797 86.8437 -180.0 0.90160 0.01
    1 10 9 77.8057 67.7480 180.0 0.90153 0.01
    3 10 7 1503.3236 1312.3104  0.0 0.90153 0.18
    1 11 -8 803.0799 694.1659  0.0 0.90147 0.09
    5 9 -7 644.8369 540.4776 -180.0 0.90118 0.07
    1 2 14 23.6188 19.5875 180.0 0.90102 0.00
    5 2 10 1806.5589 1490.2798 0.0 0.90104 0.20
    1 13 1 7.1050 5.8667 180.0 0.90100 0.00
    3 8 -11 250.5423 192.3061 0.0 0.90026 0.03
    1 4 -14 2755.5045 2167.2197 0.0 0.90007 0.29
    0 11 8 308.3879 231.8845 0.0 0.89971 0.04
    8 2 -4 0.4175 0.3009  0.0 0.89963 0.00
    0 12 6 2.5150 1.9111  0.0 0.89950 0.00
    8 2 0 5.8784 4.3643 180.0 0.89911 0.00
    1 12 -6 2116.7189 1632.9225 -180.0 0.89909 0.25
    3 12 2 1982.2573 1533.9777  0.0 0.89909 0.24
    5 10 2 614.6842 472.6100 180.0 0.89893 0.07
    7 3 5 1356.1209 1091.4241 0.0 0.89846 0.14
    6 8 -6 1646.6791 1350.6138  0.0 0.89833 0.17
    7 2 -9 1503.4821 1267.1677  0.0 0.89817 0.14
    2 6 -13 558.2764 486.4965  0.0 0.89782 0.06
    1 13 -2 71.2962 61.8793 -180.0 0.89787 0.01
    3 9 -10 408.7595 373.8146 -180.0 0.89752 0.04
    6 8 3 259.2576 241.8974 -180.0 0.89746 0.03
    0 6 13 0.3371 0.3065 -180.0 0.89730 0.00
    2 6 12 4624.3859 4327.3790 -180.0 0.89701 0.52
    8 1 -5 2640.5156 2675.2836  0.0 0.89694 0.24
    1 7 12 299.3863 282.4014 -180.0 0.89685 0.03
    7 5 -7 227.7795 238.6324 0.0 0.89655 0.02
    6 9 -2 215.4492 211.3097  0.0 0.89632 0.02
    4 9 -9 593.3945 571.8735 0.0 0.89621 0.06
    6 9 -1 489.9430 473.7927 0.0 0.89622 0.05
    8 1 1 2.5989 2.5156 -180.0 0.89617 0.00
    7 4 -8 3.9556 3.4823 180.0 0.89561 0.00
    7 6 2 210.8100 187.4587  0.0 0.89567 0.02
    4 4 -13 200.1912 171.3875 180.0 0.89525 0.02
    5 4 -12 29.2834 24.6411 -180.0 0.89508 0.00
    4 9 7 34.7599 28.9995 180.0 0.89518 0.00
    6 6 -9 171.1366 137.6834  0.0 0.89487 0.02
    8 3 -2 493.3836 397.1912  0.0 0.89493 0.05
    2 4 -14 20.2080 17.0086  0.0 0.89457 0.00
    4 11 -5 466.6025 385.9263  0.0 0.89412 0.05
    2 4 13 3235.1870 2759.8731  0.0 0.89371 0.36
    4 4 11 1209.2473 1026.2163 -180.0 0.89372 0.13
    3 7 -12 1423.1987 1214.0804 -180.0 0.89363 0.15
    3 3 -14 115.1824 99.2952  0.0 0.89347 0.01
    4 11 3 118.5542 101.1134  0.0 0.89361 0.01
    1 13 2 37.9073 32.4425 0.0 0.89361 0.00
    6 6 6 517.3237 446.4714 -180.0 0.89343 0.06
    6 3 -11 221.7645 196.1819 180.0 0.89296 0.02
    3 12 -4 743.2903 652.1592 180.0 0.89309 0.09
    8 3 -3 211.8014 188.5581 180.0 0.89297 0.02
    8 3 -1 172.5312 155.4572 0.0 0.89272 0.02
    3 11 -7 1184.1661 1075.4368 0.0 0.89241 0.13
    5 5 9 447.6368 408.5785  0.0 0.89237 0.05
    4 6 -12 3102.8043 2824.4268 -180.0 0.89220 0.31
    5 7 -10 73.8427 68.2279 180.0 0.89217 0.01
    6 9 -3 69.4830 64.1731  0.0 0.89224 0.01
    7 7 -2 2343.6343 2182.9463 0.0 0.89219 0.23
    5 10 -5 723.2659 669.2548 -180.0 0.89216 0.08
    0 4 14 215.4184 194.0988 0.0 0.89195 0.02
    0 13 3 6.4025 5.8099 0.0 0.89206 0.00
    6 9 0 25.6269 23.9688 0.0 0.89196 0.00
    6 3 8 860.6958 800.8807 -180.0 0.89115 0.09
    7 7 -1 20.7490 19.3174 0.0 0.89104 0.00
    6 7 -8 2.7758 2.5410 -180.0 0.89086 0.00
    4 6 10 927.5808 833.2944 0.0 0.89080 0.10
    6 5 -10 386.5218 326.3989 180.0 0.88966 0.04
    2 11 -8 20.1925 17.0247  0.0 0.88963 0.00
    6 7 5 2985.1794 2520.3585 0.0 0.88963 0.32
    8 2 -5 6.8312 5.7408 0.0 0.88933 0.00
    5 0 -13 1043.9488 858.4399  0.0 0.88906 0.05
    7 7 -3 1415.0591 1185.3844  0.0 0.88921 0.14
    2 11 7 5.7426 4.7531 180.0 0.88916 0.00
    8 2 1 882.8871 699.2227 -180.0 0.88857 0.08
    7 1 6 1304.6527 1028.4033 180.0 0.88853 0.13
    1 13 -3 8.1704 6.5269  0.0 0.88853 0.00
    1 3 14 136.2664 108.1933 0.0 0.88827 0.01
    5 8 -9 42.7795 33.0517  0.0 0.88833 0.00
    7 6 -6 179.0926 135.6152  0.0 0.88828 0.02
    5 3 10 12.4357 9.6795  0.0 0.88828 0.00
    6 5 7 267.8775 202.0393 180.0 0.88806 0.03
    1 9 -11 61.1126 46.7278 0.0 0.88769 0.01
    5 9 5 217.3893 162.9536 0.0 0.88770 0.02
    3 0 13 6499.6688 5137.5042  0.0 0.88704 0.35
    5 6 -11 467.6902 370.3408 -180.0 0.88688 0.04
    8 3 -4 2520.9984 1973.4026  0.0 0.88693 0.23
    5 1 -13 182.4112 147.3946 -180.0 0.88656 0.02
    8 3 0 2414.6821 2005.2679 -180.0 0.88644 0.22
    1 12 6 588.3933 479.7154 0.0 0.88645 0.07
    7 7 0 420.1198 356.1426 0.0 0.88582 0.04
    3 10 -9 2066.5265 1724.9793  0.0 0.88566 0.22
    7 3 -9 2234.3020 1875.9487 -180.0 0.88553 0.20
    3 12 3 796.3632 655.9870 0.0 0.88558 0.09
    2 12 -6 13.0012 10.6537 0.0 0.88528 0.00
    8 0 -6 51.9895 43.2783 -180.0 0.88515 0.00
    2 12 5 1836.7669 1479.6737 -180.0 0.88494 0.21
    3 1 13 0.5100 0.4005 -180.0 0.88457 0.00
    1 11 8 232.7631 183.5186  0.0 0.88460 0.03
    4 0 -14 2.0667 1.5880  0.0 0.88413 0.00
    1 8 -12 215.9876 165.5645 -180.0 0.88420 0.02
    8 0 2 156.9855 118.6311 0.0 0.88416 0.01
    6 9 -4 87.3310 66.0156 -180.0 0.88417 0.01
    7 5 4 819.7638 611.3128 180.0 0.88402 0.08
    2 13 -1 1508.7576 1148.6438 -180.0 0.88402 0.18
    2 13 0 38.0939 28.9616 -180.0 0.88399 0.00
    6 9 1 222.3231 163.7542 180.0 0.88370 0.02
    5 10 3 89.3750 65.3459  0.0 0.88337 0.01
    0 9 11 2.2432 1.6423 0.0 0.88294 0.00
    8 1 -6 88.1691 63.1539  0.0 0.88269 0.01
    4 0 12 29.6239 21.9290 180.0 0.88252 0.00
    1 13 3 404.1701 300.6615 180.0 0.88237 0.05
    7 7 -4 2.4812 1.8243  0.0 0.88223 0.00
    1 10 -10 5113.0132 3805.3158 0.0 0.88219 0.56
    4 1 -14 284.5177 215.3563  0.0 0.88168 0.03
    1 0 -15 867.8859 657.2767 0.0 0.88164 0.04
    8 1 2 215.1095 164.5771  0.0 0.88171 0.02
    7 2 6 2589.3221 1976.3528 -180.0 0.88112 0.26
    7 4 5 8.9715 6.7661 180.0 0.88091 0.00
    4 1 12 166.7053 123.2852 -180.0 0.88009 0.02
    2 13 -2 582.6801 431.2534 180.0 0.88005 0.07
    2 13 1 179.2627 132.6297 -180.0 0.87996 0.02
    2 9 -11 8.0688 5.9079 180.0 0.87938 0.00
    4 10 -8 302.6843 219.9953  0.0 0.87939 0.03
    1 1 -15 585.5373 437.8914 180.0 0.87921 0.06
    5 2 -13 46.3974 34.2922 180.0 0.87921 0.00
    3 5 12 364.5545 269.0921 180.0 0.87896 0.04
    2 9 10 520.4100 382.5466 0.0 0.87874 0.06
    3 11 6 17.3857 12.8291 180.0 0.87864 0.00
    0 8 12 1629.0316 1216.9902  0.0 0.87850 0.18
    0 10 10 419.7383 311.4419 180.0 0.87853 0.05
    4 10 6 283.1600 208.8521 180.0 0.87854 0.03
    3 6 -13 2.7466 2.0844  0.0 0.87824 0.00
    7 6 3 1037.3652 769.3720 0.0 0.87827 0.10
    6 8 -7 974.7930 739.0120 -180.0 0.87800 0.09
    3 12 -5 1069.2116 823.8590 0.0 0.87795 0.12
    0 13 4 10.8034 8.3587  0.0 0.87792 0.00
    3 8 10 1085.6226 849.6889 0.0 0.87777 0.12
    1 5 -14 454.1244 358.6456 180.0 0.87756 0.05
    8 4 -2 3.8478 3.0959 180.0 0.87757 0.00
    1 6 13 2084.3359 1676.9220 0.0 0.87727 0.22
    3 2 13 210.9257 169.4964  0.0 0.87726 0.02
    3 9 9 67.4394 55.2615 -180.0 0.87728 0.01
    8 3 -5 177.3867 151.6243 -180.0 0.87705 0.02
    2 8 -12 1598.4472 1311.3167  0.0 0.87699 0.16
    6 8 4 1469.4768 1241.6852  0.0 0.87701 0.15
    2 0 14 1985.8495 1602.2909 -180.0 0.87660 0.10
    7 7 1 1150.1983 978.8002 180.0 0.87674 0.11
    3 4 -14 974.6263 781.3595 180.0 0.87620 0.09
    2 8 11 562.9536 458.8660 -180.0 0.87629 0.06
    8 3 1 224.3290 186.6101  0.0 0.87633 0.02
    4 11 -6 256.5042 206.5978 -180.0 0.87600 0.03
    6 4 -11 2146.6296 1697.0045 180.0 0.87571 0.19
    8 4 -3 361.5848 287.2363 180.0 0.87573 0.03
    5 9 -8 2001.7008 1586.2464 180.0 0.87571 0.20
    8 4 -1 2050.5263 1594.6567 180.0 0.87549 0.18
    8 2 -6 301.5059 233.0545  0.0 0.87543 0.03
    1 13 -4 392.8008 307.1977 -180.0 0.87555 0.05
    4 11 4 364.0218 281.7585 0.0 0.87540 0.04
    2 1 -15 35.3539 27.2414 0.0 0.87507 0.00
    5 10 -6 1.3325 1.0062 180.0 0.87514 0.00
    6 0 -12 234.9214 177.3953 -180.0 0.87492 0.01
    4 2 -14 368.0893 278.4278  0.0 0.87444 0.03
    8 2 2 573.0936 417.6325  0.0 0.87447 0.05
    7 1 -10 376.7147 277.1713 180.0 0.87427 0.03
    2 1 14 158.5625 120.1992 180.0 0.87421 0.02
    6 4 8 246.9303 181.3570 -180.0 0.87400 0.03
    1 12 -7 0.5056 0.3796 180.0 0.87373 0.00
    7 5 -8 268.5119 199.0041 -180.0 0.87343 0.02
    4 5 -13 84.0533 65.2568  0.0 0.87310 0.01
    2 10 -10 310.7315 240.5339  0.0 0.87305 0.03
    0 12 7 1368.6018 1057.4439  0.0 0.87312 0.15
    5 5 -12 23.3658 18.2771 180.0 0.87294 0.00
    4 2 12 646.1630 507.9817  0.0 0.87289 0.07
    5 7 8 61.3202 48.5969 180.0 0.87276 0.01
    6 1 -12 221.6849 178.8311 -180.0 0.87255 0.02
    2 5 -14 838.3807 676.4016 -180.0 0.87247 0.08
    2 10 9 4614.7590 3756.0033 0.0 0.87248 0.51
    6 9 -5 72.6820 60.2872 -180.0 0.87241 0.01
    1 2 -15 295.1412 241.3369  0.0 0.87203 0.03
    2 13 -3 162.5380 133.4377 0.0 0.87224 0.02
    1 7 -13 34.6395 28.6731 -180.0 0.87203 0.00
    2 13 2 1019.0192 841.9075  0.0 0.87209 0.12
    2 5 13 25.7175 21.3877 -180.0 0.87167 0.00
    6 9 2 125.2848 107.3763 180.0 0.87178 0.01
    4 5 11 437.1456 368.1006 0.0 0.87167 0.05
    7 7 -5 1.7948 1.5616  0.0 0.87152 0.00
    1 4 14 2101.1493 1733.2794  0.0 0.87129 0.22
    5 4 10 16.7342 14.0118 180.0 0.87130 0.00
    5 8 7 780.2606 654.8123 -180.0 0.87123 0.08
    0 1 15 6.4012 5.2277 -180.0 0.87066 0.00
    6 1 9 394.8761 322.9742  0.0 0.87068 0.04
    0 5 14 204.1996 166.1639 0.0 0.87003 0.02
    8 4 -4 340.5797 277.0892 0.0 0.87003 0.03
    3 7 11 619.3119 502.7089 180.0 0.86961 0.07
    7 6 -7 215.6881 174.8443 180.0 0.86958 0.02
    4 12 -1 1910.1205 1551.1358 -180.0 0.86968 0.21
    8 4 0 284.9156 231.1590 -180.0 0.86956 0.03
    7 3 6 110.8091 90.2891 180.0 0.86918 0.01
    7 4 -9 262.6625 214.3554 0.0 0.86871 0.02
    3 12 4 107.3628 86.9610 -180.0 0.86881 0.01
    5 11 -1 13.6762 11.0772 180.0 0.86866 0.00
    1 11 -9 18.2995 14.5827  0.0 0.86818 0.00
    2 2 -15 629.0433 498.9245 -180.0 0.86800 0.06
    3 10 8 15.3056 12.2015  0.0 0.86818 0.00
    4 12 -2 22.0334 17.3145 0.0 0.86783 0.00
    5 11 -2 103.6419 81.1417 0.0 0.86778 0.01
    4 12 0 913.0788 714.6479  0.0 0.86771 0.10
    1 13 4 657.9853 515.8028 -180.0 0.86770 0.07
    5 3 -13 154.3477 119.9215 -180.0 0.86735 0.01
    7 2 -10 1585.6829 1217.1524 -180.0 0.86722 0.13
    2 2 14 314.4933 244.7612 180.0 0.86715 0.03
    2 7 -13 2.4224 1.8575 180.0 0.86607 0.00
    4 8 -11 85.2250 64.5419  0.0 0.86598 0.01
    1 9 11 1.8020 1.3648 -180.0 0.86575 0.00
    5 6 9 493.4306 369.3144 180.0 0.86576 0.05
    3 11 -8 194.7644 146.4549  0.0 0.86573 0.02
    0 7 13 727.0148 556.5034 0.0 0.86560 0.08
    6 2 -12 28.7473 21.8391  0.0 0.86553 0.00
    5 11 0 2.0301 1.5317 0.0 0.86574 0.00
    0 11 9 190.7634 144.0721 180.0 0.86565 0.02
    3 3 13 149.6159 115.0118 180.0 0.86548 0.02
    2 7 12 158.1989 121.0574  0.0 0.86535 0.02
    8 1 -7 196.3565 145.1526  0.0 0.86529 0.02
    4 8 9 308.3186 243.2652 -180.0 0.86482 0.03
    5 10 4 1433.8989 1133.9930 0.0 0.86480 0.15
    8 1 3 2770.2105 2393.0068  0.0 0.86414 0.25
    7 7 2 1545.9114 1340.0521 -180.0 0.86413 0.15
    0 2 15 280.6381 230.1585 -180.0 0.86369 0.03
    8 3 -6 431.3944 374.7709 180.0 0.86372 0.04
    5 0 11 2063.8131 1724.4096 180.0 0.86371 0.11
    6 2 9 80.4580 68.0991 0.0 0.86371 0.01
    6 7 -9 1920.3694 1602.0771 -180.0 0.86342 0.18
    6 6 -10 234.5049 192.1973 -180.0 0.86329 0.02
    5 11 -3 340.9745 275.4396  0.0 0.86313 0.03
    4 3 -14 90.4679 72.3194 180.0 0.86277 0.01
    8 3 2 760.9625 594.5784 180.0 0.86280 0.07
    4 9 -10 127.5921 98.9291 -180.0 0.86259 0.01
    1 10 10 889.1351 693.5371 180.0 0.86254 0.10
    4 12 -3 395.8471 307.0861 -180.0 0.86223 0.04
    6 7 6 666.7656 500.7497 180.0 0.86212 0.07
    2 12 -7 823.7432 638.5577 0.0 0.86199 0.09
    4 12 1 321.5803 250.2656 0.0 0.86200 0.03
    6 6 7 45.7881 34.7754 -180.0 0.86182 0.00
    2 12 6 46.1803 36.4874 -180.0 0.86162 0.01
    4 9 8 569.4000 446.6097 -180.0 0.86155 0.06
    5 1 11 30.9176 24.7550 180.0 0.86142 0.00
    4 3 12 216.4466 175.7036 180.0 0.86128 0.02
    5 9 6 202.8692 162.7769  0.0 0.86132 0.02
    3 0 -15 967.6356 803.2133 0.0 0.86105 0.04
    4 7 -12 238.5772 196.7798 180.0 0.86102 0.02
    2 13 -4 12.2832 10.2273 180.0 0.86089 0.00
    8 4 -5 1139.0319 960.3171  0.0 0.86070 0.10
    1 8 12 34.4164 29.0072  0.0 0.86062 0.00
    0 13 5 110.6779 93.0944 0.0 0.86068 0.01
    1 3 -15 23.1124 19.7547 -180.0 0.86045 0.00
    2 13 3 536.6195 451.4353 0.0 0.86069 0.06
    1 12 7 300.5564 257.1427 -180.0 0.86023 0.03
    8 4 1 499.9814 424.2116  0.0 0.86002 0.04
    3 12 -6 447.3826 392.6917  0.0 0.85983 0.05
    4 7 10 606.8863 533.9391  0.0 0.85977 0.06
    7 5 5 185.6167 160.7047  0.0 0.85977 0.02
    1 13 -5 55.4274 51.4569 180.0 0.85939 0.01
    3 9 -11 100.6070 98.6669 180.0 0.85908 0.01
    5 11 1 119.0854 115.8849 180.0 0.85912 0.01
    3 1 -15 1025.3644 999.9578 -180.0 0.85879 0.09
    7 0 7 354.4659 377.8681 180.0 0.85874 0.02
    2 11 -9 12.9624 13.7468 180.0 0.85853 0.00
    8 2 -7 380.7386 432.2499 -180.0 0.85845 0.03
    7 6 4 1.6085 1.8304  0.0 0.85813 0.00
    2 11 8 65.4949 70.1972  0.0 0.85804 0.01
    3 8 -12 293.4124 307.5376 -180.0 0.85778 0.03
    7 7 -6 1201.6430 1295.1022 -180.0 0.85749 0.11
    6 9 -6 221.0527 229.8122 -180.0 0.85740 0.02
    8 2 3 95.1723 96.8382 0.0 0.85732 0.01
    2 3 -15 32.3124 31.0473  0.0 0.85658 0.00
    8 5 -2 1391.4070 1280.3207 0.0 0.85667 0.12
    6 9 3 219.3488 204.9823 -180.0 0.85664 0.02
    5 8 -10 145.9754 136.7852 -180.0 0.85649 0.01
    7 1 7 17.2442 16.1077  0.0 0.85649 0.00
    7 8 -2 153.5210 142.3048 180.0 0.85650 0.01
    5 7 -11 372.0002 356.4299 0.0 0.85624 0.03
    7 3 -10 427.5194 426.9758 180.0 0.85583 0.04
    2 3 14 72.1898 70.4473  0.0 0.85577 0.01
    3 5 -14 107.0997 105.2762 180.0 0.85539 0.01
    7 8 -1 425.0837 439.9608 -180.0 0.85549 0.04
    5 10 -7 490.6866 505.8660  0.0 0.85538 0.05
    6 8 -8 407.9840 429.4341 180.0 0.85532 0.04
    4 11 -7 13.6775 13.8934 -180.0 0.85526 0.00
    6 5 -11 17.3178 17.2957 0.0 0.85494 0.00
    8 5 -3 126.6623 129.9575 0.0 0.85496 0.01
    5 11 -4 11.2367 11.1774  0.0 0.85488 0.00
    8 5 -1 76.2170 75.7585 0.0 0.85473 0.01
    5 2 11 498.5367 484.8207 180.0 0.85467 0.05
    4 11 5 80.8644 78.3157  0.0 0.85459 0.01
    6 3 -12 239.7368 226.1042 -180.0 0.85421 0.02
    6 8 5 374.9160 351.0200 0.0 0.85423 0.04
    3 13 -1 162.5177 152.5465 180.0 0.85403 0.02
    7 8 -3 360.9605 332.3479  0.0 0.85386 0.03
    3 6 12 118.3347 111.1424 180.0 0.85350 0.01
    6 5 8 824.7784 784.5175 180.0 0.85335 0.08
    7 4 6 18.1352 17.4041 -180.0 0.85326 0.00
    4 12 -4 708.4084 672.3325 180.0 0.85309 0.07
    3 13 0 2.5551 2.4067 0.0 0.85308 0.00
    1 0 15 1254.9337 1158.6669 180.0 0.85270 0.06
    4 12 2 19.3379 18.2507 -180.0 0.85275 0.00
    0 3 15 108.4372 99.2758  0.0 0.85244 0.01
    6 3 9 543.7158 513.9742  0.0 0.85246 0.05
    1 6 -14 815.2774 742.6856  0.0 0.85222 0.08
    3 10 -10 41.6516 38.6320 -180.0 0.85225 0.00
    3 2 -15 682.8562 615.5269  0.0 0.85209 0.06
    5 4 -13 109.0467 95.3647 -180.0 0.85152 0.01
    3 13 -2 33.4914 29.0559 0.0 0.85136 0.00
    1 11 9 351.4551 302.6763  0.0 0.85125 0.04
    3 11 7 1278.6311 1100.5760 180.0 0.85126 0.14
    6 10 -2 305.5941 261.8324 180.0 0.85122 0.03
    4 10 -9 666.8994 569.7633 -180.0 0.85113 0.06
    6 10 -1 118.6831 101.4814 180.0 0.85114 0.01
    1 5 14 0.3536 0.3012 0.0 0.85082 0.00
    5 5 10 4.4214 3.7662 -180.0 0.85084 0.00
    7 8 0 40.1147 34.1153  0.0 0.85086 0.00
    1 1 15 405.0715 341.2676  0.0 0.85050 0.04
    4 10 7 2870.6221 2425.9467 -180.0 0.85025 0.30
    1 13 5 156.9617 130.8801  0.0 0.85014 0.02
    7 2 7 237.5539 196.6955  0.0 0.84985 0.02
    3 4 13 291.0217 236.6040 -180.0 0.84975 0.03
    8 5 -4 2755.5126 2239.3055  0.0 0.84965 0.23
    3 12 5 898.6497 704.9350 0.0 0.84936 0.10
    8 5 0 2092.1137 1582.6722 180.0 0.84921 0.18
    5 11 2 178.9477 135.8204 -180.0 0.84906 0.02
    5 9 -9 3.0728 2.2341 0.0 0.84870 0.00
    3 7 -13 55.3421 42.0826 180.0 0.84846 0.01
    7 5 -9 2264.2005 1647.8927 180.0 0.84842 0.19
    7 6 -8 297.5542 213.3668  0.0 0.84843 0.03
    3 13 1 843.6445 641.2705 180.0 0.84855 0.09
    7 7 3 196.0635 142.4043 -180.0 0.84848 0.02
    4 6 -13 9.0170 6.9630 180.0 0.84813 0.00
    8 4 -6 52.1057 39.3724  0.0 0.84808 0.00
    5 6 -12 260.3679 202.4760 180.0 0.84798 0.02
    6 10 -3 76.1541 60.8379 0.0 0.84773 0.01
    2 6 -14 1249.1560 998.2822 -180.0 0.84755 0.12
    7 8 -4 259.0703 210.1167 180.0 0.84767 0.02
    1 7 13 16.8001 13.4415  0.0 0.84758 0.00
    8 0 -8 2014.2720 1659.4229 0.0 0.84750 0.08
    8 3 -7 178.3723 149.4927  0.0 0.84740 0.01
    6 10 0 494.5922 403.8134 180.0 0.84749 0.05
    4 4 -14 142.1463 114.7326  0.0 0.84719 0.01
    8 4 2 36.4128 30.6511  0.0 0.84721 0.00
    2 6 13 732.6158 592.9181  0.0 0.84682 0.07
    4 6 11 569.1636 466.7875 180.0 0.84682 0.06
    1 12 -8 297.4052 243.5087  0.0 0.84684 0.03
    2 13 -5 787.5272 628.6981 0.0 0.84641 0.08
    8 3 3 23.3523 18.8276  0.0 0.84631 0.00
    8 0 4 814.5553 648.3348 -180.0 0.84620 0.04
    0 14 0 911.5339 715.4829 0.0 0.84620 0.05
    2 13 4 0.4193 0.3292 0.0 0.84616 0.00
    4 4 12 152.9683 116.7751  0.0 0.84577 0.02
    8 1 -8 255.8373 187.6063 -180.0 0.84534 0.02
    0 6 14 538.0712 400.4434 0.0 0.84532 0.05
    0 12 8 443.2960 329.1690 0.0 0.84539 0.05
    1 9 -12 278.2862 203.6952  0.0 0.84509 0.03
    1 4 -15 0.3489 0.2565 -180.0 0.84499 0.00
    3 13 -3 421.1349 309.9677  0.0 0.84517 0.04
    7 0 -11 2.0729 1.4510  0.0 0.84428 0.00
    0 14 1 1229.1047 878.3412 180.0 0.84444 0.13
    1 2 15 700.4929 495.4241 180.0 0.84400 0.07
    8 1 4 99.2197 67.6956 0.0 0.84405 0.01
    1 10 -11 247.2048 169.1587  0.0 0.84382 0.02
    5 3 11 622.1281 424.9116  0.0 0.84376 0.06
    5 10 5 1014.5111 687.2443 180.0 0.84383 0.10
    5 11 -5 96.1473 64.5830  0.0 0.84335 0.01
    7 8 1 185.9802 129.4140 -180.0 0.84280 0.02
    7 1 -11 225.5797 163.4598  0.0 0.84214 0.02
    2 4 -15 301.1805 218.6845  0.0 0.84132 0.03
    3 3 -15 769.1942 558.4798 -180.0 0.84128 0.07
    8 5 -5 122.4797 88.2666 -180.0 0.84096 0.01
    0 13 6 362.5429 262.1480 180.0 0.84094 0.04
    5 1 -14 830.9258 599.9777 -180.0 0.84069 0.07
    6 10 -4 626.9117 450.3041 0.0 0.84079 0.06
    7 4 -10 1.7131 1.2239  0.0 0.84061 0.00
    4 12 -5 1700.2647 1223.2015 0.0 0.84074 0.17
    7 7 -7 598.6270 425.5927 180.0 0.84064 0.05
    2 4 14 170.0027 122.6416 0.0 0.84055 0.02
    1 13 -6 134.2019 96.4957  0.0 0.84060 0.01
    3 13 2 73.4800 52.8748 -180.0 0.84061 0.01
    1 14 0 260.7781 187.9149  0.0 0.84054 0.03
    6 10 1 473.8710 337.3205 -180.0 0.84040 0.04
    8 5 1 103.5673 73.2667 180.0 0.84032 0.01
    4 12 3 1227.5742 877.3710 0.0 0.84032 0.12
    0 9 12 22.1580 15.8249 180.0 0.84011 0.00
    0 10 11 374.2509 266.8072 -180.0 0.83974 0.04
    6 9 -7 82.5026 58.1757 180.0 0.83968 0.01
_pd_meas_2theta_range_min     1.00840
_pd_meas_2theta_range_max     49.97251
_pd_meas_2theta_range_inc     0.01671
_pd_meas_scan_method     step
_pd_meas_special_details     ?
_refine_special_details     ?
_reflns_number_total     2017
_refine_ls_matrix_type     full
_refine_ls_wR_factor_obs     0.03232
_refine_ls_goodness_of_fit_all     1.851
_refine_ls_restrained_S_all     ?
_refine_ls_restrained_S_obs     ?
_refine_ls_number_parameters     70
_refine_ls_number_restraints     29
_refine_ls_number_constraints     15
_refine_ls_hydrogen_treatment     refU
_refine_ls_weighting_scheme     sigma
_refine_ls_weighting_details     ?
_refine_ls_shift/su_max     0.7222
_refine_ls_extinction_method     ?
_refine_ls_extinction_coef     ?
loop_
    _atom_type_symbol
    _atom_type_number_in_cell
    C 24
    H 28
    K 5.482
    O 32
    Rb 6.518
_computing_data_collection     ?
_computing_data_reduction     ?
_computing_structure_solution     ?
_computing_structure_refinement
;
GSAS-II (Toby & Von Dreele, 2013)
;
_computing_molecular_graphics
;
Mercury (Macrae <i>et al.</i>,  2020), <i>Materials Studio</i>
(Dassault Systems, 2019), DIAMOND (Crystal Impact, 2015)
;
_computing_publication_material
;
publCIF (Westrip, 2010)
;
_pd_calibration_special_details     'NIST SRM 660c LaB6 external standard'
_pd_phase_name     "K Rb2 C6 H5 O7"
_pd_prep_cool_rate     ?
_pd_prep_pressure     ?
_pd_prep_temperature     403
_pd_proc_2theta_range_min     1.02052
_pd_proc_2theta_range_max     49.98463
_pd_proc_2theta_range_inc     0.01671
loop_
    _pd_meas_intensity_total
    _pd_proc_ls_weight
    _pd_proc_intensity_bkg_calc
    _pd_calc_intensity_total
    2076 0 0 0
    2133 0 0 0
    2177 0 0 0
    2286 0 0 0
    2309 0 0 0
    2385 0 0 0
    2497 0 0 0
    2514 0 0 0
    2569 0 0 0
    2602 0 0 0
    2693 0 0 0
    2916 0 0 0
    2929 0 0 0
    2887 0 0 0
    2837 0 0 0
    2917 0 0 0
    2985 0 0 0
    2973 0 0 0
    2987 0 0 0
    2933 0 0 0
    3000 0 0 0
    2898 0 0 0
    3048 0 0 0
    2982 0 0 0
    2933 0 0 0
    2918 0 0 0
    2924 0 0 0
    2941 0 0 0
    2886 0 0 0
    2935 0 0 0
    2821 0 0 0
    2865 0 0 0
    2878 0 0 0
    2838 0 0 0
    2895 0 0 0
    2838 0 0 0
    2883 0 0 0
    3004 0 0 0
    2843 0 0 0
    2819 0 0 0
    2791 0 0 0
    2907 0 0 0
    2870 0 0 0
    2941 0 0 0
    2872 0 0 0
    2871 0 0 0
    2854 0 0 0
    2833 0 0 0
    2886 0 0 0
    2857 0 0 0
    2994 0 0 0
    2903 0 0 0
    2890 0 0 0
    2817 0 0 0
    2785 0 0 0
    2920 0 0 0
    2918 0 0 0
    2878 0 0 0
    2919 0 0 0
    2988 0 0 0
    2983 0 0 0
    2974 0 0 0
    2906 0 0 0
    2938 0 0 0
    2799 0 0 0
    2870 0 0 0
    2898 0 0 0
    2843 0 0 0
    2880 0 0 0
    2902 0 0 0
    2870 0 0 0
    2867 0 0 0
    2986 0 0 0
    2845 0 0 0
    2901 0 0 0
    2836 0 0 0
    2896 0 0 0
    2898 0 0 0
    2962 0 0 0
    2870 0 0 0
    2936 0 0 0
    2888 0 0 0
    2911 0 0 0
    2912 0 0 0
    2836 0 0 0
    2800 0 0 0
    2918 0 0 0
    2844 0 0 0
    2810 0 0 0
    2852 0 0 0
    2792 0 0 0
    2863 0 0 0
    2828 0 0 0
    2884 0 0 0
    2885 0 0 0
    2889 0 0 0
    2869 0 0 0
    2801 0 0 0
    2804 0 0 0
    2886 0 0 0
    2887 0 0 0
    2941 0 0 0
    2956 0 0 0
    2814 0 0 0
    2818 0 0 0
    2919 0 0 0
    2792 0 0 0
    2841 0 0 0
    2783 0 0 0
    2791 0 0 0
    2765 0 0 0
    3001 0 0 0
    2832 0 0 0
    2912 0 0 0
    2900 0 0 0
    2863 0 0 0
    2828 0 0 0
    2799 0 0 0
    2945 0 0 0
    2867 0 0 0
    2914 0 0 0
    2833 0 0 0
    2866 0 0 0
    2855 0 0 0
    2788 0 0 0
    2904 0 0 0
    2821 0 0 0
    2848 0 0 0
    2893 0 0 0
    2871 0 0 0
    2951 0 0 0
    2882 0 0 0
    2906 0 0 0
    2907 0 0 0
    2941 0 0 0
    2888 0 0 0
    2868 0 0 0
    2837 0 0 0
    2834 0 0 0
    2860 0 0 0
    2816 0 0 0
    2983 0 0 0
    2818 0 0 0
    2673 0 0 0
    2885 0 0 0
    2927 0 0 0
    2877 0 0 0
    2902 0 0 0
    2898 0 0 0
    2929 0 0 0
    2816 0 0 0
    2848 0 0 0
    2844 0 0 0
    2757 0 0 0
    2818 0 0 0
    2877 0 0 0
    2873 0 0 0
    2819 0 0 0
    2849 0 0 0
    2899 0 0 0
    2813 0 0 0
    2832 0 0 0
    2846 0 0 0
    2812 0 0 0
    2816 0 0 0
    2804 0 0 0
    2857 0 0 0
    2845 0 0 0
    2779 0 0 0
    2830 0 0 0
    2828 0 0 0
    2933 0 0 0
    2872 0 0 0
    2798 0 0 0
    2953 0 0 0
    2853 0 0 0
    2863 0 0 0
    2929 0 0 0
    2821 0 0 0
    2895 0 0 0
    2778 0.0003599712 2858.08347 2859.07713
    2963 0.0003374958 2857.72153 2858.73232
    2880 0.0003472222 2857.3606 2858.38895
    2815 0.0003552398 2857.0007 2858.04726
    2835 0.0003527337 2856.64185 2857.70735
    2900 0.0003448276 2856.28406 2857.3693
    2855 0.0003502627 2855.92737 2857.03327
    2864 0.000349162 2855.57179 2856.69941
    2912 0.0003434066 2855.21734 2856.36794
    2843 0.0003517411 2854.86404 2856.03919
    2871 0.0003483107 2854.51192 2855.71368
    2868 0.000348675 2854.16101 2855.39234
    2869 0.0003485535 2853.81131 2855.0775
    2865 0.0003490401 2853.46286 2854.77571
    2863 0.000349284 2853.11569 2854.49471
    2788 0.0003586801 2852.76981 2854.22912
    2926 0.0003417635 2852.42527 2853.99711
    2870 0.0003484321 2852.08207 2853.76276
    2882 0.0003469813 2851.74025 2853.58293
    2878 0.0003474635 2851.39984 2853.38401
    2894 0.0003455425 2851.06087 2853.19232
    2921 0.0003423485 2850.72337 2853.06127
    2889 0.0003461405 2850.38736 2852.87491
    2772 0.0003607504 2850.05288 2852.78489
    2868 0.000348675 2849.71996 2852.65708
    2926 0.0003417635 2849.38864 2852.56993
    2939 0.0003402518 2849.05894 2852.56325
    2962 0.0003376097 2848.73091 2852.52561
    2914 0.0003431709 2848.40457 2852.5731
    2871 0.0003483107 2848.07996 2852.71261
    2964 0.0003373819 2847.75712 2852.90754
    2866 0.0003489184 2847.43609 2853.22331
    2850 0.0003508772 2847.1169 2853.72775
    2865 0.0003490401 2846.7996 2854.51081
    3063 0.0003264773 2846.48422 2855.76825
    3022 0.0003309067 2846.17081 2857.64429
    3040 0.0003289474 2845.8594 2858.66963
    3018 0.0003313453 2845.55005 2855.94976
    2971 0.000336587 2845.24279 2852.7417
    2824 0.0003541076 2844.93766 2849.68531
    2901 0.0003447087 2844.63473 2848.08049
    2997 0.000333667 2844.33402 2847.31283
    2852 0.0003506311 2844.0356 2846.81548
    2775 0.0003603604 2843.7395 2846.42685
    2829 0.0003534818 2843.44578 2846.09465
    2931 0.0003411805 2843.15449 2845.79674
    2693 0.0003713331 2842.86568 2845.52162
    2763 0.0003619254 2842.57941 2845.26328
    2887 0.0003463803 2842.29572 2845.01815
    2749 0.0003637686 2842.01468 2844.78414
    2791 0.0003582945 2841.73634 2844.55979
    2921 0.0003423485 2841.46075 2844.34437
    2902 0.0003445899 2841.18798 2844.13737
    2829 0.0003534818 2840.91809 2843.93855
    2882 0.0003469813 2840.65113 2843.74779
    2758 0.0003625816 2840.38718 2843.56512
    2803 0.0003567606 2840.12628 2843.39298
    2819 0.0003547357 2839.86852 2843.22687
    2849 0.0003510004 2839.61394 2843.06937
    2812 0.0003556188 2839.36263 2842.92078
    2876 0.0003477051 2839.11464 2842.78262
    2852 0.0003506311 2838.87005 2842.66114
    2794 0.0003579098 2838.62893 2842.54162
    2825 0.0003539823 2838.39136 2842.43273
    2871 0.0003483107 2838.15739 2842.42472
    2891 0.0003459011 2837.92712 2842.33947
    2811 0.0003557453 2837.70061 2842.26671
    2768 0.0003612717 2837.47794 2842.24988
    2955 0.0003384095 2837.2592 2842.20483
    2788 0.0003586801 2837.04446 2842.17482
    2788 0.0003586801 2836.8338 2842.16092
    2885 0.0003466205 2836.62731 2842.16428
    2785 0.0003590664 2836.42506 2842.18618
    2854 0.0003503854 2836.22716 2842.22809
    2897 0.0003451847 2836.03369 2842.29164
    2879 0.0003473428 2835.84472 2842.37865
    2854 0.0003503854 2835.66036 2842.49119
    2869 0.0003485535 2835.4807 2842.63162
    2857 0.0003500175 2835.30581 2842.80259
    2808 0.0003561254 2835.13582 2843.00721
    2848 0.0003511236 2834.9708 2843.24899
    2819 0.0003547357 2834.81085 2843.53201
    2746 0.0003641661 2834.65609 2843.861
    2864 0.000349162 2834.5066 2844.24156
    2901 0.0003447087 2834.36248 2844.68021
    2711 0.0003688676 2834.22385 2845.18473
    2782 0.0003594536 2834.09081 2845.76441
    2741 0.0003648304 2833.96345 2846.4305
    2929 0.0003414135 2833.84189 2847.19664
    2834 0.0003528582 2833.72624 2848.07979
    2856 0.0003501401 2833.61661 2849.10106
    2909 0.0003437607 2833.51312 2850.28728
    2932 0.0003410641 2833.41587 2851.67307
    2834 0.0003528582 2833.32499 2853.30434
    2870 0.0003484321 2833.24059 2855.24322
    2886 0.0003465003 2833.16279 2857.5772
    2888 0.0003462604 2833.0917 2860.43476
    2898 0.0003450656 2833.02745 2864.01669
    2935 0.0003407155 2832.97016 2868.70151
    3003 0.0003330003 2832.91997 2875.18026
    2883 0.0003468609 2832.877 2885.76941
    2882 0.0003469813 2832.84135 2905.46252
    3016 0.000331565 2832.81319 2934.49326
    3012 0.0003320053 2832.79262 2977.65441
    2967 0.0003370408 2832.77979 3029.10252
    3087 0.0003239391 2832.77482 3096.23676
    3278 0.0003050641 2832.77785 3163.35509
    3142 0.0003182686 2832.78904 3256.75394
    3249 0.000307787 2832.80848 3341.5654
    3247 0.0003079766 2832.83635 3460.05294
    3392 0.0002948113 2832.87276 3588.31882
    3613 0.0002767783 2832.91788 3736.1937
    3904 0.0002561475 2832.97184 3925.54056
    4023 0.0002485707 2833.0348 4158.60074
    4235 0.0002361275 2833.10687 4456.65089
    4766 0.0002098196 2833.18824 4858.08401
    5530 0.0001808318 2833.27903 5449.43259
    6669 0.0001499475 2833.37938 6266.07419
    6901 0.0001449065 2833.48948 6673.89083
    5830 0.0001715266 2833.60944 5760.05782
    5087 0.0001965795 2833.73946 4981.45122
    4387 0.0002279462 2833.87966 4101.83246
    3613 0.0002767783 2834.03021 3426.61463
    3082 0.0003244646 2834.19126 3156.30612
    2939 0.0003402518 2834.36297 3047.75123
    2924 0.0003419973 2834.5455 2990.5017
    2895 0.0003454231 2834.73899 2955.33678
    2944 0.0003396739 2834.94365 2932.08328
    2860 0.0003496503 2835.15959 2916.06127
    2884 0.0003467406 2835.38702 2904.70682
    2864 0.000349162 2835.62605 2896.41152
    2824 0.0003541076 2835.87689 2889.59621
    2846 0.0003513703 2836.1397 2883.55043
    2812 0.0003556188 2836.41462 2878.73178
    2831 0.0003532321 2836.70184 2874.72596
    2831 0.0003532321 2837.00149 2871.67401
    2871 0.0003483107 2837.31382 2869.52526
    2863 0.000349284 2837.63889 2868.04023
    2903 0.0003444712 2837.97696 2867.07309
    2853 0.0003505082 2838.32813 2866.53191
    2681 0.0003729952 2838.69264 2866.40708
    2807 0.0003562522 2839.07061 2866.56392
    2851 0.0003507541 2839.46224 2867.10059
    2897 0.0003451847 2839.86768 2867.90968
    2782 0.0003594536 2840.28711 2869.10654
    2897 0.0003451847 2840.72069 2870.70423
    2845 0.0003514938 2841.16858 2872.72725
    2888 0.0003462604 2841.63099 2875.34706
    2856 0.0003501401 2842.10806 2878.77972
    2831 0.0003532321 2842.59998 2883.472
    2932 0.0003410641 2843.10693 2889.90956
    2890 0.0003460208 2843.62906 2897.63032
    2882 0.0003469813 2844.16655 2901.61591
    2962 0.0003376097 2844.71955 2903.69629
    2866 0.0003489184 2845.28827 2910.17231
    2934 0.0003408316 2845.8728 2920.86344
    2902 0.0003445899 2846.4734 2939.7896
    2961 0.0003377237 2847.0902 2964.17832
    3038 0.0003291639 2847.72332 3004.12479
    3046 0.0003282994 2848.37302 3047.90537
    3014 0.000331785 2849.03942 3101.28788
    3115 0.0003210273 2849.72269 3174.92339
    3151 0.0003173596 2850.42297 3246.60174
    3429 0.0002916302 2851.14042 3355.33487
    3386 0.0002953337 2851.87526 3449.50305
    3549 0.0002817695 2852.62754 3566.03304
    3670 0.0002724796 2853.39752 3704.55331
    3717 0.0002690342 2854.18535 3901.74303
    4196 0.0002383222 2854.99108 4171.39362
    4593 0.0002177226 2855.815 4494.22538
    4772 0.0002095557 2856.65718 4618.39639
    4284 0.0002334267 2857.51781 4366.35393
    4206 0.0002377556 2858.39702 4164.4423
    3957 0.0002527167 2859.29493 3892.9758
    3480 0.0002873563 2860.21174 3546.88019
    3236 0.0003090235 2861.1475 3390.15385
    3175 0.0003149606 2862.10245 3298.1091
    3213 0.0003112356 2863.07664 3271.91709
    3159 0.0003165559 2864.07029 3289.64942
    3323 0.0003009329 2865.08348 3352.52845
    3334 0.00029994 2866.11635 3440.64205
    3370 0.0002967359 2867.16904 3570.72721
    3810 0.0002624672 2868.24163 3753.36521
    4174 0.0002395783 2869.33429 3948.20851
    3927 0.0002546473 2870.44705 3952.26098
    3653 0.0002737476 2871.58013 3715.28657
    3569 0.0002801905 2872.7336 3534.26257
    3293 0.0003036745 2873.90752 3331.55645
    3168 0.0003156566 2875.10208 3134.00578
    3066 0.0003261579 2876.31732 3029.50073
    2963 0.0003374958 2877.55337 2982.19806
    3067 0.0003260515 2878.81029 2958.36549
    3010 0.0003322259 2880.08819 2944.36226
    2905 0.0003442341 2881.38716 2935.52539
    2813 0.0003554924 2882.70724 2929.92824
    2915 0.0003430532 2884.04847 2926.5566
    2833 0.0003529827 2885.41098 2925.1927
    2856 0.0003501401 2886.7949 2925.97851
    2869 0.0003485535 2888.20022 2928.51769
    2923 0.0003421143 2889.62703 2933.27556
    3017 0.0003314551 2891.07533 2940.45093
    2918 0.0003427005 2892.54524 2948.63371
    2949 0.000339098 2894.03671 2960.37444
    2845 0.0003514938 2895.54979 2973.0388
    2869 0.0003485535 2897.08466 2990.01905
    3062 0.0003265839 2898.6411 3010.22037
    2966 0.0003371544 2900.21927 3035.80885
    3031 0.0003299241 2901.81927 3070.86518
    3127 0.0003197953 2903.441 3118.46177
    3130 0.0003194888 2905.08451 3175.13537
    3165 0.0003159558 2906.74977 3202.94422
    3161 0.0003163556 2908.43679 3154.24904
    3129 0.0003195909 2910.14552 3107.85722
    3147 0.0003177629 2911.87599 3071.84743
    3108 0.0003217503 2913.62811 3014.85739
    3049 0.0003279764 2915.40189 2976.39273
    2954 0.000338524 2917.19728 2959.27214
    2932 0.0003410641 2919.01429 2949.82129
    3105 0.0003220612 2920.85288 2944.89333
    2974 0.0003362475 2922.71287 2942.8618
    3027 0.0003303601 2924.5943 2942.25718
    2897 0.0003451847 2926.49711 2942.39761
    2963 0.0003374958 2928.4211 2943.00145
    2995 0.0003338898 2930.36632 2943.93124
    2923 0.0003421143 2932.33253 2945.08404
    2990 0.0003344482 2934.3197 2946.41184
    3025 0.0003305785 2936.32795 2947.87742
    2987 0.0003347841 2938.35677 2949.45432
    2947 0.0003393281 2940.40633 2951.13893
    2949 0.000339098 2942.47642 2952.88794
    2936 0.0003405995 2944.56689 2954.70572
    2932 0.0003410641 2946.67758 2956.58433
    2981 0.0003354579 2948.80836 2958.5265
    2919 0.0003425831 2950.95909 2960.50977
    2950 0.0003389831 2953.12944 2962.5402
    2953 0.0003386387 2955.31955 2964.61233
    3007 0.0003325574 2957.52891 2966.72533
    2964 0.0003373819 2959.75763 2968.87597
    2940 0.0003401361 2962.00535 2971.06375
    3078 0.0003248863 2964.27187 2973.28594
    2866 0.0003489184 2966.55706 2975.54215
    2938 0.0003403676 2968.8606 2977.83136
    2903 0.0003444712 2971.18218 2980.15274
    2984 0.0003351206 2973.52184 2982.50603
    2918 0.0003427005 2975.8791 2984.91394
    3026 0.0003304693 2978.25389 2987.32997
    2947 0.0003393281 2980.64565 2989.77703
    3096 0.0003229974 2983.05445 2992.25568
    3099 0.0003226847 2985.47987 2994.76633
    3001 0.0003332223 2987.92158 2997.32152
    3036 0.0003293808 2990.37938 2999.89964
    2963 0.0003374958 2992.85283 3002.51429
    2928 0.0003415301 2995.34186 3005.17135
    3047 0.0003281917 2997.8459 3007.88164
    2973 0.0003363606 3000.36475 3010.67198
    2987 0.0003347841 3002.89809 3013.57655
    2937 0.0003404835 3005.44544 3016.57391
    2985 0.0003350084 3008.00664 3019.74204
    2976 0.0003360215 3010.58126 3023.02192
    3048 0.000328084 3013.16895 3026.48586
    3060 0.0003267974 3015.76931 3030.11231
    3104 0.0003221649 3018.38181 3034.05116
    2963 0.0003374958 3021.00632 3038.18366
    3190 0.0003134796 3023.64236 3042.86717
    3069 0.000325839 3026.28957 3048.18943
    3137 0.0003187759 3028.94731 3054.22419
    3039 0.0003290556 3031.61542 3059.51519
    3141 0.0003183699 3034.29333 3061.08732
    3040 0.0003289474 3036.98073 3061.50323
    3039 0.0003290556 3039.67707 3063.67525
    3030 0.000330033 3042.38191 3065.2106
    3087 0.0003239391 3045.09483 3066.59557
    3047 0.0003281917 3047.81525 3069.52234
    3182 0.0003142678 3050.54295 3073.4036
    3121 0.0003204101 3053.27723 3078.04483
    3099 0.0003226847 3056.01762 3083.49888
    3193 0.0003131851 3058.76381 3090.2837
    3083 0.0003243594 3061.51512 3099.66987
    3036 0.0003293808 3064.27117 3113.81733
    3030 0.000330033 3067.03136 3132.59635
    3209 0.0003116236 3069.79522 3158.2915
    3070 0.0003257329 3072.56206 3190.84634
    3130 0.0003194888 3075.33168 3231.38458
    3193 0.0003131851 3078.10334 3280.04779
    3376 0.0002962085 3080.8765 3345.50442
    3402 0.0002939447 3083.65051 3421.70505
    3479 0.0002874389 3086.42507 3532.57035
    3618 0.0002763958 3089.19956 3678.86885
    3894 0.0002568053 3091.97325 3854.83351
    4096 0.0002441406 3094.74582 3923.75016
    3822 0.0002616431 3097.51649 3763.02679
    3573 0.0002798769 3100.28468 3621.62813
    3533 0.0002830456 3103.04991 3559.25837
    3478 0.0002875216 3105.81162 3435.00679
    3335 0.0002998501 3108.56903 3309.15016
    3243 0.0003083565 3111.32185 3254.34441
    3276 0.0003052503 3114.0693 3245.36023
    3238 0.0003088326 3116.81079 3258.89124
    3195 0.000312989 3119.54578 3284.72153
    3285 0.000304414 3122.27353 3322.40231
    3344 0.0002990431 3124.99352 3375.51105
    3466 0.000288517 3127.70505 3442.12303
    3521 0.0002840102 3130.40763 3540.60944
    3732 0.0002679528 3133.10056 3676.37133
    3853 0.000259538 3135.78323 3831.7489
    3881 0.0002576656 3138.45503 3871.9991
    3710 0.0002695418 3141.11541 3720.73877
    3573 0.0002798769 3143.76369 3627.50347
    3568 0.0002802691 3146.39918 3602.46529
    3568 0.0002802691 3149.02139 3515.21712
    3476 0.000287687 3151.62934 3432.37915
    3250 0.0003076923 3154.22281 3422.10751
    3411 0.0002931692 3156.80101 3455.12086
    3455 0.0002894356 3159.36334 3486.14697
    3412 0.0002930832 3161.90902 3451.07831
    3370 0.0002967359 3164.43767 3393.81456
    3337 0.0002996704 3166.94845 3370.72985
    3314 0.0003017502 3169.44085 3346.2455
    3334 0.00029994 3171.91416 3302.47137
    3316 0.0003015682 3174.36785 3274.80522
    3316 0.0003015682 3176.80107 3266.53737
    3317 0.0003014772 3179.2135 3268.97403
    3397 0.0002943774 3181.60434 3277.52856
    3290 0.0003039514 3183.97296 3291.4061
    3323 0.0003009329 3186.31873 3313.05967
    3484 0.0002870264 3188.64121 3347.65613
    3429 0.0002916302 3190.93956 3406.77368
    3534 0.0002829655 3193.21331 3492.86561
    3584 0.0002790179 3195.4618 3611.76398
    3795 0.0002635046 3197.68437 3779.97409
    3761 0.0002658867 3199.88056 3982.02469
    4088 0.0002446184 3202.04963 4248.44014
    4456 0.0002244165 3204.19114 4558.87971
    4965 0.0002014099 3206.30425 4967.47256
    5674 0.0001762425 3208.38865 5578.39063
    6598 0.0001515611 3210.44366 6316.43898
    6966 0.0001435544 3212.46871 6735.73272
    6178 0.0001618647 3214.46316 6115.00862
    5115 0.0001955034 3216.42653 5381.36532
    4944 0.0002022654 3218.35818 5138.04191
    4939 0.0002024701 3220.25771 4805.87725
    4272 0.0002340824 3222.12439 4161.0001
    3777 0.0002647604 3223.95781 3723.32175
    3590 0.0002785515 3225.75746 3528.30519
    3463 0.000288767 3227.52271 3443.45621
    3451 0.0002897711 3229.25308 3398.3438
    3502 0.0002855511 3230.94813 3370.5247
    3411 0.0002931692 3232.60718 3352.40521
    3367 0.0002970003 3234.22999 3340.32797
    3393 0.0002947244 3235.81579 3332.37075
    3332 0.00030012 3237.3644 3327.39944
    3402 0.0002939447 3238.87512 3324.69824
    3336 0.0002997602 3240.34755 3323.79435
    3353 0.0002982404 3241.78126 3324.12028
    3364 0.0002972652 3243.17584 3324.80754
    3392 0.0002948113 3244.53093 3326.12882
    3329 0.0003003905 3245.84587 3329.21414
    3447 0.0002901073 3247.12044 3334.48615
    3358 0.0002977963 3248.35411 3342.3752
    3637 0.0002749519 3249.54649 3353.79867
    3342 0.000299222 3250.69737 3368.48317
    3367 0.0002970003 3251.80612 3389.70839
    3446 0.0002901915 3252.87264 3417.00451
    3462 0.0002888504 3253.89641 3450.00011
    3568 0.0002802691 3254.87711 3496.19017
    3617 0.0002764722 3255.81444 3554.08784
    3786 0.000264131 3256.70811 3629.19123
    3761 0.0002658867 3257.55769 3705.37312
    3790 0.0002638522 3258.36299 3749.57614
    3897 0.0002566076 3259.12366 3769.37706
    3927 0.0002546473 3259.8395 3854.19339
    3964 0.0002522704 3260.51027 4010.29636
    4204 0.0002378687 3261.13555 4238.69458
    4374 0.0002286237 3261.71521 4511.72457
    4700 0.000212766 3262.249 4937.24247
    5099 0.0001961169 3262.73687 5500.47108
    6085 0.0001643385 3263.17839 6327.51065
    7475 0.0001337793 3263.57338 7487.74307
    9336 0.0001071123 3263.92189 8816.92209
    9456 0.000105753 3264.22344 9220.58085
    7535 0.000132714 3264.47815 7850.97559
    6235 0.0001603849 3264.68571 6746.92949
    6283 0.0001591596 3264.84618 6500.15464
    6385 0.0001566171 3264.95921 6030.66354
    5115 0.0001955034 3265.02484 4926.86542
    4121 0.0002426595 3265.04296 4139.88316
    3804 0.0002628812 3265.01351 3787.79822
    3674 0.0002721829 3264.93642 3639.33419
    3602 0.0002776235 3264.81157 3563.64967
    3579 0.0002794077 3264.63884 3519.5667
    3523 0.000283849 3264.41854 3494.60333
    3527 0.0002835271 3264.15047 3484.8628
    3591 0.000278474 3263.83465 3491.24969
    3602 0.0002776235 3263.471 3517.59825
    3654 0.0002736727 3263.05966 3564.44168
    3747 0.0002668802 3262.60068 3639.57309
    3790 0.0002638522 3262.094 3748.811
    3758 0.000266099 3261.53993 3892.23735
    4004 0.0002497502 3260.93827 4097.26214
    4377 0.000228467 3260.28929 4361.39149
    4854 0.0002060157 3259.59303 4713.5149
    5377 0.0001859773 3258.84956 5054.74087
    5287 0.0001891432 3258.05905 5190.54022
    5170 0.0001934236 3257.22183 5038.43988
    4670 0.0002141328 3256.33775 4773.3494
    4435 0.0002254791 3255.4072 4538.00089
    4414 0.0002265519 3254.43029 4332.67693
    4084 0.000244858 3253.40726 4085.93889
    3688 0.0002711497 3252.33818 3823.75876
    3457 0.0002892682 3251.22353 3617.08501
    3366 0.0002970885 3250.06337 3499.7997
    3303 0.0003027551 3248.85783 3439.13437
    3475 0.0002877698 3247.60734 3405.66092
    3378 0.0002960332 3246.31213 3384.93864
    3517 0.0002843332 3244.97251 3371.20137
    3300 0.0003030303 3243.58873 3362.02313
    3342 0.000299222 3242.16109 3356.23306
    3261 0.0003066544 3240.68989 3353.18502
    3378 0.0002960332 3239.17551 3352.7968
    3407 0.0002935134 3237.61837 3355.4641
    3326 0.0003006615 3236.01864 3362.08759
    3420 0.0002923977 3234.37674 3373.61332
    3431 0.0002914602 3232.69302 3391.86012
    3440 0.0002906977 3230.96788 3420.85393
    3573 0.0002798769 3229.20168 3469.75477
    3564 0.0002805836 3227.39498 3551.77498
    3613 0.0002767783 3225.54799 3672.90483
    3762 0.0002658161 3223.66119 3847.7833
    3848 0.0002598753 3221.73508 4062.58901
    4161 0.0002403268 3219.77009 4308.78451
    4457 0.0002243662 3217.76666 4617.91384
    5063 0.0001975114 3215.72507 5109.50287
    5869 0.0001703868 3213.64594 5744.63479
    6459 0.0001548227 3211.52969 6193.12867
    5818 0.0001718804 3209.37696 5834.66823
    4927 0.0002029633 3207.188 5129.55212
    4566 0.0002190101 3204.96356 4844.72466
    4833 0.0002069108 3202.70396 4809.85634
    4516 0.0002214349 3200.40976 4520.28424
    4054 0.00024667 3198.0816 4025.22214
    3640 0.0002747253 3195.71972 3720.05569
    3605 0.0002773925 3193.325 3608.1215
    3498 0.0002858776 3190.89768 3594.75232
    3501 0.0002856327 3188.43854 3632.38215
    3608 0.0002771619 3185.94792 3729.70647
    3903 0.0002562132 3183.42651 3869.38423
    4025 0.0002484472 3180.87489 4068.02487
    4564 0.000219106 3178.2936 4354.94323
    4643 0.000215378 3175.68342 4683.34557
    4959 0.0002016536 3173.04452 4938.4031
    5052 0.0001979414 3170.37783 5024.12483
    5095 0.0001962709 3167.68366 5113.06184
    5363 0.0001864628 3164.9627 5239.61906
    5079 0.0001968892 3162.21577 5134.34967
    4784 0.0002090301 3159.44318 4879.37723
    4687 0.0002133561 3156.64571 4763.40172
    4798 0.0002084202 3153.8239 4855.61791
    5109 0.000195733 3150.97836 5026.52335
    5205 0.000192123 3148.10994 5238.75919
    5352 0.000186846 3145.21887 5334.04371
    5031 0.0001987676 3142.30596 4951.60874
    4524 0.0002210433 3139.37179 4512.77048
    4323 0.0002313208 3136.417 4350.05966
    4177 0.0002394063 3133.44227 4320.44605
    4172 0.0002396932 3130.44817 4112.56901
    3876 0.0002579979 3127.43535 3793.32567
    3675 0.0002721088 3124.40441 3587.13162
    3615 0.0002766252 3121.35621 3492.68761
    3611 0.0002769316 3118.29105 3469.36802
    3430 0.0002915452 3115.20961 3499.83652
    3560 0.0002808989 3112.11261 3591.34344
    3687 0.0002712232 3109.00068 3745.05552
    3956 0.0002527806 3105.87444 3984.12772
    4150 0.0002409639 3102.73454 4300.11082
    4726 0.0002115954 3099.58152 4762.08378
    5313 0.0001882176 3096.41619 5415.65511
    6548 0.0001527184 3093.23906 6346.30284
    7354 0.0001359804 3090.05067 7307.40121
    7366 0.0001357589 3086.85198 7370.11803
    6411 0.0001559819 3083.64313 6269.69335
    5479 0.0001825151 3080.42502 5520.23616
    5335 0.0001874414 3077.19822 5449.75583
    5507 0.0001815871 3073.9633 5434.99694
    5133 0.0001948178 3070.72092 4831.72354
    4370 0.000228833 3067.47171 4130.47417
    3833 0.0002608923 3064.21634 3772.68826
    3663 0.0002730003 3060.95542 3665.75254
    3675 0.0002721088 3057.6893 3680.19568
    3634 0.0002751789 3054.41869 3755.35211
    3774 0.0002649709 3051.14415 3908.15177
    3943 0.000253614 3047.86644 4133.56721
    4349 0.0002299379 3044.586 4449.5771
    4979 0.0002008435 3041.30342 4901.28348
    5579 0.0001792436 3038.01926 5394.39477
    5961 0.0001677571 3034.73425 5691.71189
    5497 0.0001819174 3031.44873 5590.68637
    5265 0.0001899335 3028.16333 5607.04315
    5693 0.0001756543 3024.87891 5961.90373
    6310 0.0001584786 3021.59554 6472.22124
    6982 0.0001432254 3018.3139 7090.18035
    7859 0.0001272427 3015.03456 7886.5516
    9769 0.0001023646 3011.75825 8972.01046
    11443 0.0000873897 3008.48514 10296.6839
    12282 0.00008142 3005.21603 10959.68578
    10865 0.0000920387 3001.95123 10348.55046
    9011 0.0001109755 2998.69158 9117.61594
    7894 0.0001266785 2995.43719 8450.38102
    8081 0.0001237471 2992.18869 8233.58327
    7898 0.0001266143 2988.94659 7632.75137
    6789 0.0001472971 2985.71134 6385.69064
    5249 0.0001905125 2982.48347 5258.1337
    4210 0.0002375297 2979.26341 4590.37633
    3773 0.0002650411 2976.0516 4212.32392
    3627 0.00027571 2972.84851 3906.63051
    3417 0.0002926544 2969.65463 3647.15493
    3323 0.0003009329 2966.47028 3480.58693
    3197 0.0003127932 2963.296 3380.77252
    3199 0.0003125977 2960.13244 3315.27802
    3137 0.0003187759 2956.97946 3267.70936
    3242 0.0003084516 2953.8378 3231.56059
    3131 0.0003193868 2950.70781 3203.81933
    3118 0.0003207184 2947.5899 3182.97273
    3097 0.0003228931 2944.48439 3168.6914
    3165 0.0003159558 2941.3917 3161.81236
    3062 0.0003265839 2938.31222 3164.12155
    3152 0.0003172589 2935.24658 3176.38547
    3131 0.0003193868 2932.19453 3197.87205
    3317 0.0003014772 2929.15677 3237.36588
    3364 0.0002972652 2926.13361 3296.5388
    3428 0.0002917153 2923.12535 3369.22833
    3414 0.0002929115 2920.13232 3452.51749
    3584 0.0002790179 2917.1548 3495.33895
    3523 0.000283849 2914.19318 3452.26789
    3304 0.0003026634 2911.24768 3368.364
    3254 0.0003073141 2908.31856 3320.35624
    3317 0.0003014772 2905.40625 3311.21735
    3386 0.0002953337 2902.51103 3298.80073
    3349 0.0002985966 2899.63292 3263.49556
    3394 0.0002946376 2896.77227 3246.99981
    3193 0.0003131851 2893.92938 3279.78552
    3260 0.0003067485 2891.1045 3370.58711
    3397 0.0002943774 2888.29779 3518.73258
    3711 0.0002694691 2885.50956 3747.22041
    4070 0.0002457002 2882.73994 4080.64584
    4483 0.0002230649 2879.98941 4479.84597
    4604 0.0002172024 2877.25774 4665.12651
    4164 0.0002401537 2874.54531 4332.10595
    3812 0.0002623295 2871.8524 3926.24308
    3723 0.0002686006 2869.17902 3803.55605
    3835 0.0002607562 2866.52541 3864.44138
    3788 0.0002639916 2863.89177 3835.32975
    3657 0.0002734482 2861.27824 3581.63979
    3395 0.0002945508 2858.68495 3355.94287
    3271 0.0003057169 2856.11203 3267.66495
    3356 0.0002979738 2853.55961 3279.28312
    3349 0.0002985966 2851.02797 3344.67637
    3444 0.00029036 2848.51677 3436.45766
    3564 0.0002805836 2846.02676 3538.75243
    3628 0.000275634 2843.55753 3576.17766
    3543 0.0002822467 2841.10934 3517.95956
    3449 0.0002899391 2838.68234 3448.10285
    3538 0.0002826456 2836.27649 3440.74668
    3495 0.000286123 2833.89199 3490.89038
    3755 0.0002663116 2831.52899 3548.8424
    3745 0.0002670227 2829.1872 3597.44865
    3752 0.0002665245 2826.86693 3701.90394
    4069 0.0002457606 2824.56816 3951.72811
    4540 0.0002202643 2822.29095 4323.69638
    5180 0.0001930502 2820.03531 4897.64037
    5611 0.0001782214 2817.80132 5517.74111
    5841 0.0001712036 2815.58896 5771.97273
    5458 0.0001832173 2813.39825 5236.62273
    4953 0.0002018978 2811.22918 4605.09497
    4408 0.0002268603 2809.08182 4436.40433
    4508 0.0002218279 2806.95607 4557.03942
    4560 0.0002192982 2804.85201 4583.82315
    4457 0.0002243662 2802.76971 4238.66237
    4241 0.0002357934 2800.70889 3876.08782
    3852 0.0002596054 2798.66968 3752.1586
    3849 0.0002598077 2796.65203 3833.8086
    4089 0.0002445586 2794.6559 4041.7246
    4351 0.0002298322 2792.68125 4355.89198
    4695 0.0002129925 2790.72805 4682.52822
    4860 0.0002057613 2788.79634 5009.56312
    5335 0.0001874414 2786.88587 5506.89335
    6376 0.0001568381 2784.99668 6402.13294
    7943 0.000125897 2783.12865 7784.10629
    9480 0.0001054852 2781.28181 9291.43583
    9691 0.0001031885 2779.45601 9761.3332
    8499 0.0001176609 2777.6512 8676.49061
    7447 0.0001342823 2775.86727 7566.47019
    7120 0.0001404494 2774.10418 7454.74433
    7956 0.0001256913 2772.3618 8029.54372
    8536 0.0001171509 2770.64007 8386.71998
    8549 0.0001169727 2768.93885 8180.1765
    8277 0.0001208167 2767.25819 7848.76919
    7613 0.0001313543 2765.59774 7626.71603
    7082 0.000141203 2763.95749 7357.73053
    7160 0.0001396648 2762.33735 7522.16266
    7924 0.0001261989 2760.73719 8538.89297
    9576 0.0001044277 2759.15691 10265.24597
    12269 0.0000815062 2757.59637 12153.23731
    15928 0.0000627825 2756.05556 13791.09155
    16166 0.0000618582 2754.53411 13941.26756
    11625 0.0000860215 2753.03205 12104.92758
    8104 0.0001233959 2751.54922 10170.48623
    7709 0.0001297185 2750.08546 9356.02919
    8934 0.0001119319 2748.64068 9461.75115
    10312 0.0000969744 2747.21469 9376.92336
    9391 0.0001064849 2745.8074 8301.88436
    6825 0.0001465201 2744.4186 6763.10559
    5240 0.0001908397 2743.0482 5481.8476
    4335 0.0002306805 2741.69601 4667.49033
    4061 0.0002462448 2740.36192 4245.42747
    4002 0.0002498751 2739.04583 4046.18581
    3888 0.0002572016 2737.74742 3887.73123
    3833 0.0002608923 2736.46662 3664.62943
    3540 0.0002824859 2735.20329 3435.20069
    3339 0.0002994909 2733.95724 3269.87783
    3307 0.0003023889 2732.72834 3164.45645
    3196 0.0003128911 2731.5164 3096.61506
    3127 0.0003197953 2730.32135 3049.53327
    3259 0.0003068426 2729.14286 3014.32658
    3127 0.0003197953 2727.98087 2986.96748
    3171 0.0003153579 2726.8352 2965.34778
    3089 0.0003237294 2725.70566 2948.08459
    3177 0.0003147624 2724.5921 2934.02061
    3016 0.000331565 2723.49436 2921.52552
    3094 0.0003232062 2722.41225 2910.33106
    3003 0.0003330003 2721.34562 2901.64642
    3063 0.0003264773 2720.2943 2895.68086
    3064 0.0003263708 2719.25809 2892.16103
    3065 0.0003262643 2718.23686 2890.3946
    3099 0.0003226847 2717.23047 2890.25978
    2913 0.0003432887 2716.23863 2892.59535
    2936 0.0003405995 2715.26125 2898.36797
    3086 0.0003240441 2714.29813 2909.31
    2979 0.0003356831 2713.34912 2927.19152
    3054 0.0003274394 2712.41403 2953.04619
    3040 0.0003289474 2711.49272 2993.54395
    3114 0.0003211304 2710.58504 3056.17294
    3137 0.0003187759 2709.6907 3142.0417
    3248 0.0003078818 2708.80958 3258.74824
    3349 0.0002985966 2707.94163 3403.31119
    3634 0.0002751789 2707.08654 3611.87804
    3753 0.0002664535 2706.24417 3940.64353
    4387 0.0002279462 2705.41438 4338.91937
    5128 0.0001950078 2704.59697 4735.92555
    5211 0.0001919017 2703.7918 4848.65248
    4586 0.0002180549 2702.99868 4526.48207
    3850 0.0002597403 2702.21746 4154.3365
    3794 0.0002635741 2701.44796 4014.42214
    3876 0.0002579979 2700.69003 4078.31725
    4276 0.0002338634 2699.94354 4184.86219
    4279 0.0002336995 2699.20824 4156.6617
    3974 0.0002516356 2698.48401 4055.5845
    4022 0.0002486325 2697.77068 4042.54189
    4205 0.0002378121 2697.06811 4089.47508
    4017 0.000248942 2696.37612 4004.00923
    3648 0.0002741228 2695.69456 3786.85077
    3524 0.0002837684 2695.02331 3665.87375
    3625 0.0002758621 2694.36214 3723.81225
    3848 0.0002598753 2693.71092 3944.79676
    4279 0.0002336995 2693.06952 4243.83731
    4661 0.0002145462 2692.43776 4619.80262
    5134 0.0001947799 2691.8155 5175.75982
    6213 0.0001609528 2691.20258 6017.82517
    6904 0.0001448436 2690.59887 6770.46317
    6591 0.000151722 2690.0042 6641.36493
    5573 0.0001794366 2689.41844 5676.24782
    4866 0.0002055076 2688.84144 4920.60813
    4557 0.0002194426 2688.27307 4716.41186
    4724 0.000211685 2687.71312 4882.15159
    4864 0.0002055921 2687.16152 4951.59584
    4740 0.0002109705 2686.61814 4510.68953
    3937 0.0002540005 2686.08278 3906.77041
    3689 0.0002710762 2685.55533 3486.41313
    3377 0.0002961208 2685.03565 3256.25013
    3133 0.0003191829 2684.52364 3114.36894
    3055 0.0003273322 2684.01909 3019.98219
    3027 0.0003303601 2683.52194 2969.74178
    2943 0.0003397893 2683.03205 2949.27795
    2956 0.000338295 2682.54926 2939.52888
    2998 0.0003335557 2682.07345 2926.84871
    2992 0.0003342246 2681.60451 2906.49828
    3018 0.0003313453 2681.14231 2895.5541
    2914 0.0003431709 2680.68672 2903.46188
    2962 0.0003376097 2680.23763 2918.77486
    2924 0.0003419973 2679.79492 2926.08532
    3078 0.0003248863 2679.35846 2910.87724
    2858 0.000349895 2678.92814 2883.07665
    3000 0.0003333333 2678.50386 2868.15784
    3045 0.0003284072 2678.08548 2870.12227
    2992 0.0003342246 2677.6729 2878.51175
    2967 0.0003370408 2677.266 2884.12694
    2905 0.0003442341 2676.86469 2880.9448
    2924 0.0003419973 2676.46884 2881.4042
    2985 0.0003350084 2676.07837 2897.4552
    2960 0.0003378378 2675.69316 2934.63723
    3023 0.0003307972 2675.3131 2998.40295
    3104 0.0003221649 2674.9381 3094.86084
    3277 0.0003051572 2674.56805 3236.63817
    3298 0.0003032141 2674.20286 3437.94942
    3653 0.0002737476 2673.84243 3678.73733
    4128 0.0002422481 2673.48667 3926.54727
    4168 0.0002399232 2673.13547 4109.76743
    4100 0.0002439024 2672.78876 4257.22114
    4240 0.0002358491 2672.44643 4513.4975
    4593 0.0002177226 2672.1084 4854.17282
    5381 0.0001858391 2671.77458 5217.47381
    5885 0.0001699235 2671.44488 5674.5464
    6444 0.0001551831 2671.11921 6054.8364
    6359 0.0001572574 2670.79751 6119.05568
    5837 0.0001713209 2670.47967 5688.64592
    5012 0.0001995211 2670.16561 5059.95131
    4487 0.0002228661 2669.85527 4601.69775
    4258 0.000234852 2669.54855 4445.76189
    4401 0.0002272211 2669.24538 4418.52852
    4353 0.0002297266 2668.9457 4286.02816
    4193 0.0002384927 2668.64941 3931.27789
    3691 0.0002709293 2668.35645 3534.90167
    3350 0.0002985075 2668.06675 3252.28114
    3100 0.0003225806 2667.78023 3100.178
    3098 0.0003227889 2667.49683 3032.68188
    3091 0.0003235199 2667.21648 3007.29897
    2981 0.0003354579 2666.93911 2992.64689
    3030 0.000330033 2666.66465 2970.21826
    2939 0.0003402518 2666.39305 2935.60388
    2863 0.000349284 2666.12423 2905.52461
    2910 0.0003436426 2665.85814 2889.95196
    3037 0.0003292723 2665.59473 2886.04445
    2943 0.0003397893 2665.3339 2884.78274
    2898 0.0003450656 2665.07563 2878.52215
    2929 0.0003414135 2664.81986 2867.01583
    2881 0.0003471017 2664.56651 2860.25692
    2959 0.000337952 2664.31554 2864.33862
    2995 0.0003338898 2664.0669 2881.63951
    2940 0.0003401361 2663.82053 2913.04663
    2840 0.0003521127 2663.57638 2957.85671
    3003 0.0003330003 2663.33439 3024.41081
    3031 0.0003299241 2663.09453 3106.6516
    3089 0.0003237294 2662.85673 3173.79154
    3124 0.0003201024 2662.62096 3201.61786
    3068 0.0003259452 2662.38717 3205.71071
    3187 0.0003137747 2662.1553 3254.38592
    3319 0.0003012956 2661.92532 3373.17756
    3427 0.0002918004 2661.69719 3575.60306
    3765 0.0002656042 2661.47085 3848.88899
    4163 0.0002402114 2661.24627 4138.6999
    4329 0.0002310002 2661.0234 4447.27204
    4468 0.0002238138 2660.80221 4879.42441
    5164 0.0001936483 2660.58265 5605.21583
    6721 0.0001487874 2660.3647 6813.03386
    8781 0.0001138822 2660.1483 8528.51968
    11014 0.0000907935 2659.93343 9994.4895
    11074 0.0000903016 2659.72004 10392.26363
    8891 0.0001124733 2659.50811 9220.93342
    6736 0.0001484561 2659.29759 7544.54053
    5804 0.000172295 2659.08846 6512.06213
    6044 0.0001654533 2658.88068 6431.44007
    6536 0.0001529988 2658.67422 6708.87663
    6790 0.0001472754 2658.46905 6680.96111
    6107 0.0001637465 2658.26513 5923.44099
    4923 0.0002031282 2658.06244 4844.24896
    4076 0.0002453386 2657.86096 3976.26302
    3547 0.0002819284 2657.66064 3479.77171
    3273 0.0003055301 2657.46146 3234.76325
    3159 0.0003165559 2657.2634 3109.92179
    3000 0.0003333333 2657.06643 3037.47234
    3033 0.0003297066 2656.87053 2992.89123
    3089 0.0003237294 2656.67566 2969.28702
    2957 0.0003381806 2656.4818 2968.10254
    3020 0.0003311258 2656.28894 2996.964
    3243 0.0003083565 2656.09703 3065.36959
    3202 0.0003123048 2655.90608 3187.23267
    3435 0.0002911208 2655.71604 3380.94116
    3624 0.0002759382 2655.5269 3621.96846
    3830 0.0002610966 2655.33864 3817.65103
    3835 0.0002607562 2655.15124 3800.46589
    3662 0.0002730748 2654.96468 3601.00994
    3408 0.0002934272 2654.77893 3416.19984
    3381 0.0002957705 2654.59398 3344.01189
    3359 0.0002977077 2654.40981 3392.28551
    3496 0.0002860412 2654.2264 3492.95612
    3494 0.0002862049 2654.04374 3516.25106
    3418 0.0002925688 2653.8618 3416.72416
    3452 0.0002896871 2653.68058 3294.93343
    3310 0.0003021148 2653.50004 3243.79921
    3378 0.0002960332 2653.32019 3288.35937
    3568 0.0002802691 2653.141 3391.88981
    3726 0.0002683843 2652.96245 3482.12889
    3590 0.0002785515 2652.78454 3522.42725
    3662 0.0002730748 2652.60725 3552.81134
    3682 0.0002715915 2652.43056 3537.73521
    3484 0.0002870264 2652.25446 3432.82026
    3383 0.0002955956 2652.07894 3328.26739
    3383 0.0002955956 2651.90398 3267.20556
    3238 0.0003088326 2651.72958 3233.45748
    3063 0.0003264773 2651.55571 3232.33245
    3214 0.0003111388 2651.38238 3247.80348
    3319 0.0003012956 2651.20956 3235.04649
    3335 0.0002998501 2651.03725 3216.16658
    3288 0.0003041363 2650.86543 3212.93169
    3210 0.0003115265 2650.6941 3196.09528
    3323 0.0003009329 2650.52324 3194.13221
    3467 0.0002884338 2650.35285 3251.27225
    3529 0.0002833664 2650.18291 3357.96558
    3511 0.0002848191 2650.01342 3467.06121
    3501 0.0002856327 2649.84436 3524.42665
    3439 0.0002907822 2649.67573 3470.24887
    3420 0.0002923977 2649.50752 3389.9295
    3423 0.0002921414 2649.33971 3396.42634
    3571 0.0002800336 2649.17231 3510.58664
    3789 0.0002639219 2649.00531 3694.84492
    3863 0.0002588662 2648.83869 3883.64047
    4268 0.0002343018 2648.67245 4079.86142
    4443 0.0002250731 2648.50658 4394.93346
    4813 0.0002077706 2648.34107 4822.99539
    5267 0.0001898614 2648.17593 5203.3329
    5412 0.0001847746 2648.01113 5440.49071
    5818 0.0001718804 2647.84668 5748.1575
    6384 0.0001566416 2647.68257 6024.56543
    6311 0.0001584535 2647.51878 5957.06073
    5452 0.0001834189 2647.35533 5452.49743
    4691 0.0002131742 2647.1922 4994.77193
    4461 0.000224165 2647.02938 4775.36781
    4583 0.0002181977 2646.86687 4803.10339
    4835 0.0002068252 2646.70466 5011.01277
    5070 0.0001972387 2646.54276 5084.98839
    4629 0.0002160294 2646.38115 4686.18892
    4249 0.0002353495 2646.21983 4045.01393
    3637 0.0002749519 2646.05879 3602.15343
    3358 0.0002977963 2645.89803 3425.03058
    3458 0.0002891845 2645.73755 3434.4153
    3366 0.0002970885 2645.57734 3520.52383
    3471 0.0002881014 2645.4174 3557.08775
    3614 0.0002767017 2645.25773 3488.80441
    3409 0.0002933412 2645.09831 3424.12573
    3365 0.0002971768 2644.93915 3414.05147
    3370 0.0002967359 2644.78024 3381.11664
    3254 0.0003073141 2644.62158 3291.43927
    3218 0.000310752 2644.46317 3212.43098
    3307 0.0003023889 2644.305 3202.42041
    3281 0.0003047851 2644.14707 3268.18878
    3288 0.0003041363 2643.98937 3410.82574
    3448 0.0002900232 2643.83191 3603.11624
    3620 0.0002762431 2643.67467 3775.47739
    3720 0.0002688172 2643.51767 3832.52316
    3635 0.0002751032 2643.36088 3728.53266
    3369 0.000296824 2643.20432 3571.97803
    3311 0.0003020236 2643.04798 3475.56686
    3328 0.0003004808 2642.89186 3465.53635
    3356 0.0002979738 2642.73595 3525.76441
    3513 0.000284657 2642.58025 3642.51351
    3559 0.0002809778 2642.42476 3717.60652
    3663 0.0002730003 2642.26948 3658.68036
    3511 0.0002848191 2642.1144 3522.88919
    3445 0.0002902758 2641.95952 3439.9851
    3288 0.0003041363 2641.80485 3430.14391
    3271 0.0003057169 2641.65038 3433.53512
    3343 0.0002991325 2641.4961 3368.96469
    3241 0.0003085467 2641.34202 3265.65837
    3117 0.0003208213 2641.18813 3176.54924
    3063 0.0003264773 2641.03443 3114.97059
    3027 0.0003303601 2640.88092 3106.3146
    3136 0.0003188776 2640.72761 3143.76662
    3129 0.0003195909 2640.57447 3192.57585
    3183 0.000314169 2640.42153 3239.6067
    3317 0.0003014772 2640.26876 3345.66704
    3525 0.0002836879 2640.11618 3553.60158
    3927 0.0002546473 2639.96378 3818.82932
    4281 0.0002335903 2639.81156 4074.83538
    4442 0.0002251238 2639.65952 4282.67455
    4493 0.0002225684 2639.50766 4301.35641
    4338 0.000230521 2639.35597 4147.24354
    4197 0.0002382654 2639.20445 4074.86671
    4094 0.0002442599 2639.05311 4190.82653
    4306 0.0002322341 2638.90194 4407.02475
    4482 0.0002231147 2638.75094 4508.22877
    4323 0.0002313208 2638.60011 4338.96197
    3970 0.0002518892 2638.44945 3986.88523
    3605 0.0002773925 2638.29896 3657.15127
    3472 0.0002880184 2638.14863 3474.84546
    3317 0.0003014772 2637.99847 3435.95208
    3360 0.000297619 2637.84848 3468.14946
    3419 0.0002924832 2637.69864 3465.13964
    3323 0.0003009329 2637.54898 3381.80995
    3175 0.0003149606 2637.39947 3312.39258
    3356 0.0002979738 2637.25013 3323.58069
    3368 0.0002969121 2637.10094 3372.32505
    3216 0.0003109453 2636.95192 3364.37614
    3053 0.0003275467 2636.80305 3260.49387
    3058 0.0003270111 2636.65434 3149.39767
    3050 0.0003278689 2636.50579 3110.35627
    3001 0.0003332223 2636.3574 3146.22539
    3205 0.0003120125 2636.20916 3240.56877
    3337 0.0002996704 2636.06108 3361.99788
    3471 0.0002881014 2635.91315 3458.78323
    3540 0.0002824859 2635.76538 3513.09564
    3526 0.0002836075 2635.61776 3569.72025
    3483 0.0002871088 2635.47029 3619.41641
    3480 0.0002873563 2635.32298 3605.64727
    3639 0.0002748008 2635.17581 3619.67692
    3722 0.0002686728 2635.0288 3747.46271
    3918 0.0002552323 2634.88194 3983.73938
    4292 0.0002329916 2634.73522 4245.52704
    4383 0.0002281542 2634.58866 4335.91508
    4179 0.0002392917 2634.44225 4219.56952
    3882 0.0002575992 2634.29598 3965.99737
    3726 0.0002683843 2634.14986 3678.41753
    3482 0.0002871913 2634.00389 3512.35965
    3352 0.0002983294 2633.85806 3502.53005
    3448 0.0002900232 2633.71238 3590.36309
    3641 0.0002746498 2633.56685 3655.27479
    3602 0.0002776235 2633.42146 3683.95948
    3557 0.0002811358 2633.27622 3680.20388
    3572 0.0002799552 2633.13112 3570.78427
    3306 0.0003024803 2632.98616 3345.17497
    3075 0.0003252033 2632.84135 3115.9814
    2931 0.0003411805 2632.69668 2982.64862
    2936 0.0003405995 2632.55215 2941.54353
    2924 0.0003419973 2632.40777 2961.94874
    2901 0.0003447087 2632.26353 3006.52676
    2901 0.0003447087 2632.11942 3018.9001
    2865 0.0003490401 2631.97546 2959.60617
    2848 0.0003511236 2631.83164 2869.70564
    2773 0.0003606203 2631.68796 2806.81256
    2761 0.0003621876 2631.54442 2778.59825
    2671 0.0003743916 2631.40102 2775.89002
    2853 0.0003505082 2631.25776 2792.74265
    2890 0.0003460208 2631.11464 2828.31416
    2935 0.0003407155 2630.97165 2885.02286
    2896 0.0003453039 2630.8288 2955.83868
    2924 0.0003419973 2630.6861 3006.02642
    2952 0.0003387534 2630.54352 2991.56505
    2933 0.0003409478 2630.40109 2924.19489
    2897 0.0003451847 2630.25879 2878.87408
    2973 0.0003363606 2630.11663 2890.01861
    3018 0.0003313453 2629.9746 2956.59863
    3110 0.0003215434 2629.83271 3068.34386
    3258 0.0003069368 2629.69095 3197.03904
    3400 0.0002941176 2629.54933 3260.39598
    3166 0.000315856 2629.40785 3197.01929
    3259 0.0003068426 2629.26649 3071.41358
    3108 0.0003217503 2629.12528 2996.11042
    3026 0.0003304693 2628.98419 3002.15298
    3052 0.000327654 2628.84324 3088.92622
    3310 0.0003021148 2628.70242 3261.05572
    3455 0.0002894356 2628.56174 3507.37936
    3940 0.0002538071 2628.42118 3801.22977
    4362 0.0002292526 2628.28076 4123.42034
    4598 0.0002174859 2628.14047 4389.13363
    4744 0.0002107926 2628.00031 4464.78709
    4503 0.0002220742 2627.86029 4379.44832
    4596 0.0002175805 2627.72039 4337.22498
    4411 0.000226706 2627.58063 4323.86369
    4375 0.0002285714 2627.44099 4197.2067
    4205 0.0002378121 2627.30149 4033.07361
    3975 0.0002515723 2627.16211 3931.55504
    3822 0.0002616431 2627.02286 3837.07414
    3775 0.0002649007 2626.88375 3700.7018
    3617 0.0002764722 2626.74476 3591.10663
    3538 0.0002826456 2626.6059 3520.11976
    3431 0.0002914602 2626.46717 3400.54497
    3202 0.0003123048 2626.32857 3222.83479
    3084 0.0003242542 2626.19009 3065.4681
    2877 0.0003475843 2626.05174 2952.0395
    2831 0.0003532321 2625.91352 2877.04955
    2835 0.0003527337 2625.77543 2832.25477
    2805 0.0003565062 2625.63746 2807.87617
    2714 0.0003684598 2625.49962 2797.26105
    2691 0.0003716091 2625.36191 2795.98571
    2845 0.0003514938 2625.22432 2803.07823
    2769 0.0003611412 2625.08685 2819.04027
    2934 0.0003408316 2624.94951 2850.98969
    3031 0.0003299241 2624.8123 2915.68239
    3115 0.0003210273 2624.67521 3026.63381
    3356 0.0002979738 2624.53825 3190.35862
    3436 0.0002910361 2624.40141 3379.72048
    3515 0.000284495 2624.26469 3502.34578
    3548 0.0002818489 2624.1281 3495.05029
    3608 0.0002771619 2623.99163 3398.46672
    3417 0.0002926544 2623.85528 3262.13332
    3302 0.0003028468 2623.71906 3150.99128
    3103 0.0003222688 2623.58296 3110.87421
    3112 0.0003213368 2623.44698 3139.756
    3248 0.0003078818 2623.31112 3192.70315
    3208 0.0003117207 2623.17539 3212.62763
    3155 0.0003169572 2623.03977 3184.8879
    3234 0.0003092146 2622.90428 3128.97351
    3108 0.0003217503 2622.76891 3056.43124
    3040 0.0003289474 2622.63366 2984.02872
    3007 0.0003325574 2622.49853 2934.54795
    2873 0.0003480682 2622.36351 2924.05182
    2959 0.000337952 2622.22862 2953.28248
    2989 0.0003345601 2622.09385 3014.32522
    3014 0.000331785 2621.9592 3082.30773
    3031 0.0003299241 2621.82467 3131.4397
    3105 0.0003220612 2621.69025 3158.67562
    3226 0.0003099814 2621.55596 3191.97176
    3296 0.0003033981 2621.42178 3262.8619
    3306 0.0003024803 2621.28772 3385.49158
    3436 0.0002910361 2621.15378 3525.5858
    3755 0.0002663116 2621.01996 3647.25309
    3769 0.0002653224 2620.88625 3740.35841
    3794 0.0002635741 2620.75266 3743.02129
    3708 0.0002696872 2620.61919 3601.89483
    3418 0.0002925688 2620.48583 3412.85611
    3251 0.0003075977 2620.35259 3304.2402
    3116 0.0003209243 2620.21947 3290.09919
    3125 0.00032 2620.08646 3322.454
    3359 0.0002977077 2619.95356 3363.78405
    3386 0.0002953337 2619.82079 3378.41997
    3316 0.0003015682 2619.68812 3333.93984
    3208 0.0003117207 2619.55557 3248.09337
    3216 0.0003109453 2619.42314 3192.2494
    3271 0.0003057169 2619.29082 3189.46346
    3392 0.0002948113 2619.15861 3224.58056
    3431 0.0002914602 2619.02652 3247.74617
    3359 0.0002977077 2618.89454 3176.1355
    3188 0.0003136763 2618.76267 3051.12416
    2843 0.0003517411 2618.63092 2953.67919
    2933 0.0003409478 2618.49928 2909.61579
    2798 0.0003573981 2618.36775 2908.09228
    2963 0.0003374958 2618.23633 2926.98914
    2986 0.0003348962 2618.10503 2954.09739
    3042 0.0003287311 2617.97383 2960.58753
    3009 0.0003323363 2617.84275 2928.08458
    2801 0.0003570154 2617.71178 2901.15361
    2944 0.0003396739 2617.58092 2914.11702
    3051 0.0003277614 2617.45017 2970.00526
    3120 0.0003205128 2617.31953 3048.26253
    3288 0.0003041363 2617.189 3127.72133
    3180 0.0003144654 2617.05857 3154.505
    3056 0.0003272251 2616.92826 3088.0011
    3108 0.0003217503 2616.79806 3006.73678
    3050 0.0003278689 2616.66797 2973.66037
    3028 0.000330251 2616.53798 3002.8891
    3021 0.0003310162 2616.40811 3088.05941
    3231 0.0003095017 2616.27834 3208.57916
    3456 0.0002893519 2616.14868 3335.52804
    3485 0.000286944 2616.01912 3422.31933
    3468 0.0002883506 2615.88968 3431.0615
    3420 0.0002923977 2615.76034 3396.55391
    3418 0.0002925688 2615.63111 3414.16653
    3482 0.0002871913 2615.50198 3558.67652
    3694 0.0002707093 2615.37297 3850.39575
    4163 0.0002402114 2615.24405 4225.1636
    4527 0.0002208968 2615.11525 4537.83654
    4759 0.0002101282 2614.98654 4688.40999
    4801 0.0002082899 2614.85795 4605.21931
    4184 0.0002390057 2614.72946 4337.81657
    4042 0.0002474023 2614.60107 4071.44265
    3695 0.000270636 2614.47279 3871.92782
    3701 0.0002701972 2614.34461 3797.02396
    3630 0.0002754821 2614.21654 3833.23978
    3681 0.0002716653 2614.08857 3885.64872
    3761 0.0002658867 2613.9607 3896.77745
    3764 0.0002656748 2613.83294 3853.07701
    3763 0.0002657454 2613.70528 3798.42828
    3658 0.0002733734 2613.57772 3796.42932
    3829 0.0002611648 2613.45026 3822.85514
    4004 0.0002497502 2613.32291 3845.48019
    4206 0.0002377556 2613.19566 3798.22763
    3710 0.0002695418 2613.06851 3618.15247
    3325 0.0003007519 2612.94146 3401.6136
    3103 0.0003222688 2612.81451 3258.75057
    3059 0.0003269042 2612.68767 3217.66551
    3081 0.0003245699 2612.56092 3268.92112
    3350 0.0002985075 2612.43427 3391.33763
    3641 0.0002746498 2612.30773 3570.28754
    3831 0.0002610285 2612.18128 3796.40271
    4120 0.0002427184 2612.05494 4068.92511
    4516 0.0002214349 2611.92869 4436.61594
    4773 0.0002095118 2611.80254 4855.89924
    4806 0.0002080732 2611.67649 5093.65496
    4701 0.0002127207 2611.55054 4936.89174
    4344 0.0002302026 2611.42469 4478.26848
    4080 0.000245098 2611.29894 4097.1503
    3978 0.0002513826 2611.17328 3948.34112
    3905 0.0002560819 2611.04772 4005.67791
    4142 0.0002414293 2610.92226 4139.33187
    4196 0.0002383222 2610.79689 4225.16315
    4289 0.0002331546 2610.67163 4200.63959
    3726 0.0002683843 2610.54645 4007.7898
    3622 0.0002760906 2610.42138 3686.49547
    3379 0.0002959455 2610.2964 3411.96626
    3242 0.0003084516 2610.17152 3247.74687
    3219 0.0003106555 2610.04673 3170.45553
    3116 0.0003209243 2609.92203 3112.87825
    3033 0.0003297066 2609.79743 3027.61341
    2986 0.0003348962 2609.67293 2938.18961
    3026 0.0003304693 2609.54852 2875.30383
    2872 0.0003481894 2609.42421 2846.10613
    2918 0.0003427005 2609.29999 2845.96775
    2785 0.0003590664 2609.17586 2863.92231
    2746 0.0003641661 2609.05182 2879.486
    2757 0.0003627131 2608.92788 2869.83771
    2887 0.0003463803 2608.80403 2840.74333
    2785 0.0003590664 2608.68028 2819.85466
    2728 0.0003665689 2608.55661 2819.47892
    2854 0.0003503854 2608.43304 2844.45166
    2845 0.0003514938 2608.30956 2891.6318
    2884 0.0003467406 2608.18617 2944.42177
    3007 0.0003325574 2608.06288 2976.00877
    3075 0.0003252033 2607.93967 2974.01472
    3009 0.0003323363 2607.81656 2969.76119
    2955 0.0003384095 2607.69353 3005.87053
    2960 0.0003378378 2607.5706 3112.09032
    3181 0.0003143666 2607.44775 3311.53965
    3563 0.0002806624 2607.325 3581.9619
    3775 0.0002649007 2607.20233 3852.95312
    3920 0.000255102 2607.07976 4014.11901
    3750 0.0002666667 2606.95727 3877.53804
    3450 0.0002898551 2606.83487 3573.92011
    3241 0.0003085467 2606.71256 3346.66582
    3067 0.0003260515 2606.59034 3275.53324
    3119 0.0003206156 2606.4682 3353.5399
    3325 0.0003007519 2606.34616 3530.74277
    3579 0.0002794077 2606.2242 3728.21709
    3582 0.0002791736 2606.10233 3844.64188
    3643 0.000274499 2605.98054 3771.10738
    3423 0.0002921414 2605.85884 3560.69225
    3314 0.0003017502 2605.73723 3381.80785
    3225 0.0003100775 2605.61571 3315.87023
    3230 0.0003095975 2605.49427 3357.50092
    3486 0.0002868617 2605.37291 3449.88488
    3493 0.0002862869 2605.25164 3538.21724
    3733 0.0002678811 2605.13046 3603.03249
    3650 0.0002739726 2605.00936 3604.46324
    3412 0.0002930832 2604.88834 3526.62039
    3415 0.0002928258 2604.76741 3417.76403
    3369 0.000296824 2604.64657 3335.64345
    3283 0.0003045995 2604.5258 3289.31783
    3209 0.0003116236 2604.40513 3244.96966
    3050 0.0003278689 2604.28453 3202.03289
    3137 0.0003187759 2604.16402 3184.85811
    3149 0.0003175611 2604.04359 3200.27718
    3303 0.0003027551 2603.92324 3229.21017
    3212 0.0003113325 2603.80297 3264.47372
    3374 0.0002963841 2603.68279 3309.69161
    3303 0.0003027551 2603.56269 3353.06821
    3313 0.0003018412 2603.44267 3341.39203
    3253 0.0003074085 2603.32273 3260.69359
    3101 0.0003224766 2603.20287 3184.31441
    3114 0.0003211304 2603.08309 3150.29324
    3014 0.000331785 2602.9634 3149.28115
    3068 0.0003259452 2602.84378 3160.39358
    3312 0.0003019324 2602.72424 3197.47883
    3387 0.0002952465 2602.60478 3288.89918
    3459 0.0002891009 2602.48541 3455.73651
    3739 0.0002674512 2602.36611 3716.92945
    4222 0.0002368546 2602.24689 4110.88263
    4616 0.0002166378 2602.12775 4615.41647
    4944 0.0002022654 2602.00868 5052.21376
    4972 0.0002011263 2601.8897 5097.39678
    4705 0.0002125399 2601.77079 4665.65093
    4186 0.0002388915 2601.65196 4120.23257
    3833 0.0002608923 2601.53321 3765.26973
    3526 0.0002836075 2601.41453 3638.20131
    3514 0.000284576 2601.29593 3682.50641
    3624 0.0002759382 2601.17741 3833.07555
    3881 0.0002576656 2601.05897 4022.37055
    3936 0.000254065 2600.9406 4128.8524
    3913 0.0002555584 2600.8223 4036.17443
    3708 0.0002696872 2600.70408 3814.77496
    3643 0.000274499 2600.58594 3650.63127
    3534 0.0002829655 2600.46787 3588.68832
    3481 0.0002872738 2600.34988 3577.85291
    3523 0.000283849 2600.23196 3574.1993
    3660 0.000273224 2600.11411 3529.1284
    3399 0.0002942042 2599.99634 3391.74954
    3207 0.0003118179 2599.87865 3222.38397
    2980 0.0003355705 2599.76102 3100.63801
    2967 0.0003370408 2599.64347 3045.03034
    2933 0.0003409478 2599.52599 3039.60154
    2898 0.0003450656 2599.40859 3055.58893
    3013 0.0003318951 2599.29126 3072.44543
    3060 0.0003267974 2599.174 3079.96494
    3060 0.0003267974 2599.05681 3051.40483
    3016 0.000331565 2598.93969 2977.57112
    2868 0.000348675 2598.82264 2895.32175
    2880 0.0003472222 2598.70567 2831.8276
    2827 0.0003537319 2598.58876 2791.90507
    2720 0.0003676471 2598.47193 2771.54774
    2674 0.0003739716 2598.35517 2765.87987
    2711 0.0003688676 2598.23848 2771.79319
    2765 0.0003616637 2598.12185 2789.05287
    2713 0.0003685957 2598.0053 2823.43118
    2730 0.0003663004 2597.88881 2882.20133
    2924 0.0003419973 2597.7724 2969.87389
    2931 0.0003411805 2597.65605 3084.15724
    3180 0.0003144654 2597.53977 3221.39725
    3337 0.0002996704 2597.42357 3375.34922
    3488 0.0002866972 2597.30742 3513.72542
    3701 0.0002701972 2597.19135 3553.17811
    3511 0.0002848191 2597.07534 3445.8469
    3201 0.0003124024 2596.9594 3295.40584
    3131 0.0003193868 2596.84353 3196.57156
    3147 0.0003177629 2596.72773 3175.81701
    3148 0.000317662 2596.61199 3246.69579
    3333 0.00030003 2596.49631 3412.54376
    3624 0.0002759382 2596.38071 3649.24052
    3838 0.0002605524 2596.26516 3868.29709
    3988 0.0002507523 2596.14969 3917.85737
    3762 0.0002658161 2596.03428 3754.90135
    3709 0.0002696145 2595.91893 3527.61351
    3335 0.0002998501 2595.80365 3334.96682
    3221 0.0003104626 2595.68843 3187.47041
    3076 0.0003250975 2595.57328 3096.79453
    3046 0.0003282994 2595.45819 3074.84701
    2992 0.0003342246 2595.34317 3111.29973
    3162 0.0003162555 2595.2282 3162.95469
    3138 0.0003186743 2595.1133 3171.85744
    3150 0.0003174603 2594.99847 3126.4973
    3132 0.0003192848 2594.88369 3070.50157
    3093 0.0003233107 2594.76898 3026.4996
    3043 0.0003286231 2594.65433 2996.9225
    3109 0.0003216468 2594.53975 2992.22049
    3067 0.0003260515 2594.42522 3015.15448
    2926 0.0003417635 2594.31076 3048.23497
    2996 0.0003337784 2594.19635 3072.81524
    2912 0.0003434066 2594.08201 3056.56896
    2972 0.0003364738 2593.96773 2999.72897
    2960 0.0003378378 2593.8535 2948.85644
    3007 0.0003325574 2593.73934 2931.84655
    2972 0.0003364738 2593.62524 2963.57511
    3047 0.0003281917 2593.5112 3049.0093
    3176 0.0003148615 2593.39721 3167.35894
    3178 0.0003146633 2593.28329 3273.47588
    3276 0.0003052503 2593.16942 3301.07112
    3109 0.0003216468 2593.05561 3232.41294
    3169 0.000315557 2592.94186 3149.37628
    3147 0.0003177629 2592.82817 3118.60858
    3164 0.0003160556 2592.71454 3138.93608
    3176 0.0003148615 2592.60096 3173.40867
    3091 0.0003235199 2592.48744 3176.0512
    3203 0.0003122073 2592.37398 3169.2765
    3133 0.0003191829 2592.26057 3183.23574
    3087 0.0003239391 2592.14722 3193.5364
    3067 0.0003260515 2592.03393 3171.71394
    3098 0.0003227889 2591.92069 3148.30192
    3154 0.0003170577 2591.80751 3152.68206
    3016 0.000331565 2591.69438 3164.75211
    3188 0.0003136763 2591.58131 3147.89363
    2995 0.0003338898 2591.46829 3077.42692
    2924 0.0003419973 2591.35533 2988.29048
    2858 0.000349895 2591.24242 2927.26443
    2832 0.0003531073 2591.12957 2903.45436
    2804 0.0003566334 2591.01676 2901.06863
    2801 0.0003570154 2590.90402 2907.58076
    2818 0.0003548616 2590.79132 2922.57569
    2819 0.0003547357 2590.67868 2940.52093
    2970 0.0003367003 2590.5661 2955.93881
    3000 0.0003333333 2590.45356 2965.43617
    2989 0.0003345601 2590.34108 2971.51854
    2944 0.0003396739 2590.22864 2978.08048
    2876 0.0003477051 2590.11627 2985.7201
    2968 0.0003369272 2590.00394 2987.96683
    2946 0.0003394433 2589.89166 2980.10038
    2970 0.0003367003 2589.77943 2992.59057
    2983 0.000335233 2589.66726 3045.51888
    3073 0.0003254149 2589.55513 3131.05475
    3059 0.0003269042 2589.44306 3200.931
    3033 0.0003297066 2589.33103 3191.22436
    3030 0.000330033 2589.21906 3117.78858
    2983 0.000335233 2589.10713 3037.06585
    2904 0.0003443526 2588.99525 2977.68024
    2914 0.0003431709 2588.88343 2949.48937
    2845 0.0003514938 2588.77165 2956.03488
    3005 0.0003327787 2588.65992 2988.58739
    2978 0.0003357958 2588.54823 3024.65239
    3034 0.0003295979 2588.4366 3030.76007
    2903 0.0003444712 2588.32501 2985.17895
    2830 0.0003533569 2588.21347 2907.70721
    2751 0.0003635042 2588.10198 2837.04695
    2632 0.0003799392 2587.99053 2789.53072
    2684 0.0003725782 2587.87913 2769.43876
    2737 0.0003653635 2587.76777 2769.96413
    2678 0.000373413 2587.65647 2779.80948
    2779 0.0003598417 2587.5452 2787.07754
    2778 0.0003599712 2587.43399 2780.08392
    2725 0.0003669725 2587.32282 2759.86093
    2676 0.0003736921 2587.21169 2745.36284
    2831 0.0003532321 2587.10061 2747.6293
    2788 0.0003586801 2586.98957 2764.54429
    2747 0.0003640335 2586.87858 2785.4531
    2772 0.0003607504 2586.76763 2794.2196
    2830 0.0003533569 2586.65672 2784.38473
    2653 0.0003769318 2586.54586 2761.15926
    2749 0.0003637686 2586.43504 2732.57993
    2721 0.0003675119 2586.32427 2707.62934
    2621 0.0003815338 2586.21353 2692.23618
    2605 0.0003838772 2586.10284 2688.34584
    2573 0.0003886514 2585.99219 2694.06229
    2609 0.0003832886 2585.88159 2704.62873
    2658 0.0003762227 2585.77102 2712.82043
    2737 0.0003653635 2585.6605 2712.81377
    2762 0.0003620565 2585.55001 2705.97349
    2726 0.0003668379 2585.43957 2696.7362
    2714 0.0003684598 2585.32917 2691.27245
    2595 0.0003853565 2585.21881 2693.92845
    2673 0.0003741115 2585.10849 2705.73598
    2580 0.0003875969 2584.99821 2726.63467
    2721 0.0003675119 2584.88797 2757.69622
    2755 0.0003629764 2584.77776 2801.52419
    2723 0.000367242 2584.6676 2862.98216
    2799 0.0003572705 2584.55748 2946.02941
    2852 0.0003506311 2584.44739 3033.38797
    3011 0.0003321156 2584.33734 3082.59067
    3080 0.0003246753 2584.22733 3081.05848
    3015 0.000331675 2584.11736 3058.56311
[truncated: 79,094 more chars]
